# Supplementary material for: 4-(1,3-Benzothia­zol-2-yl)-5-methyl-2-phenyl-1-propynyl-1H-pyrazol-3(2H)-one
Source: Acta Crystallogr Sect E Struct Rep Online. 2010 Oct 20;66(Pt 11):o2843. doi: 10.1107/S1600536810040328 (PMC3008972; doi:10.1107/S1600536810040328)
Supplement: Supplementary file 2 [file e-66-o2843-Isup2.hkl]

# 
# h,k,l, Fc-squared, Fo-squared, sigma(Fo-squared) and status flag 
# 
data_I
_shelx_title '  P212121 1486 Friedel pairsx' 
_shelx_refln_list_code          4 
_shelx_F_calc_maximum      106.54 
_exptl_crystal_F_000       720.00 
_reflns_d_resolution_high  0.7801 
 
loop_ 
 _symmetry_equiv_pos_as_xyz 
 'x, y, z' 
 '-x+1/2, -y, z+1/2' 
 '-x, y+1/2, -z+1/2' 
 'x+1/2, -y+1/2, -z' 
 
_cell_length_a     4.8221 
_cell_length_b     9.3698 
_cell_length_c    37.6990 
_cell_angle_alpha  90.000 
_cell_angle_beta   90.000 
_cell_angle_gamma  90.000 
 
_shelx_F_squared_multiplier     1.000 
 
loop_ 
 _refln_index_h 
 _refln_index_k 
 _refln_index_l 
 _refln_F_squared_calc 
 _refln_F_squared_meas 
 _refln_F_squared_sigma 
 _refln_observed_status 
   2   0   0     2490.93     2366.83     33.93 o 
   4   0   0      170.87      174.37     10.67 o 
   6   0   0       15.66       21.83     11.23 o 
   1   1   0     2668.68     2704.80     21.96 o 
   2   1   0       81.38       83.39      2.35 o 
   3   1   0      599.88      580.48      7.41 o 
   4   1   0      142.79      135.09      4.42 o 
   5   1   0       45.86       52.57      6.36 o 
   6   1   0        0.23       -5.27      5.76 o 
   0   2   0       14.55       10.39      3.05 o 
   1   2   0     5447.77     5578.25     58.69 o 
   2   2   0     2193.90     2136.10     25.13 o 
   3   2   0      126.65      130.23      7.55 o 
   4   2   0        2.08        6.23      3.00 o 
   5   2   0       11.25        9.86      4.46 o 
   6   2   0       20.68        8.36      7.23 o 
   1   3   0      721.80      802.91     11.26 o 
   2   3   0      259.36      271.18      5.32 o 
   3   3   0       27.10       18.79      3.50 o 
   4   3   0      219.42      205.08      7.95 o 
   5   3   0       22.08       27.39      5.38 o 
   0   4   0      730.04      721.79     22.40 o 
   1   4   0     3518.94     3629.97     43.61 o 
   2   4   0        1.15       -0.26      0.89 o 
   3   4   0       50.90       54.02      4.15 o 
   4   4   0       33.76       39.57      4.37 o 
   5   4   0       24.51       23.84      4.43 o 
   1   5   0       44.29       52.81      4.42 o 
   2   5   0      667.75      652.01     10.37 o 
   3   5   0       41.91       41.05      3.73 o 
   4   5   0      256.92      248.27      8.33 o 
   5   5   0        0.33        0.91      3.53 o 
   0   6   0      146.93      145.76     11.11 o 
   1   6   0     2906.94     2886.27     57.45 o 
   2   6   0      388.86      378.31      9.01 o 
   3   6   0      424.84      389.00      8.84 o 
   4   6   0       32.93       31.80      4.06 o 
   5   6   0       18.30       16.38      4.62 o 
   1   7   0        0.00        1.70      2.59 o 
   2   7   0      781.74      733.37     19.51 o 
   3   7   0        0.49        0.89      3.20 o 
   4   7   0       11.45       17.62      4.18 o 
   5   7   0        2.39       -1.08      5.89 o 
   0   8   0       28.68       14.53      7.68 o 
   1   8   0      163.04      176.86     16.09 o 
   2   8   0      302.53      291.85     10.72 o 
   3   8   0      119.24      133.02      8.33 o 
   4   8   0       14.08       14.02      4.04 o 
   1   9   0        9.04       12.35      5.68 o 
   2   9   0       23.97       17.38      5.18 o 
   3   9   0      106.33      105.77      8.22 o 
   4   9   0       40.15       66.30     10.36 o 
   0  10   0      260.33      265.75     18.91 o 
   1  10   0      310.69      294.64     14.36 o 
   2  10   0       27.03       42.95      8.84 o 
   3  10   0       18.34       30.28      8.31 o 
   1  11   0       23.59       22.94      7.54 o 
   2  11   0       24.63       17.02      7.20 o 
   1   0   1     1044.91     1163.62     14.57 o 
   2   0   1     1415.92     1392.64     26.42 o 
   3   0   1       58.46       47.91      3.20 o 
   4   0   1       30.98       31.26      2.75 o 
   5   0   1       28.42       27.80      5.35 o 
   6   0   1       64.53       73.03     10.61 o 
  -6   1   1        5.18        5.44      6.69 o 
  -5   1   1        1.28       -4.77      3.61 o 
  -4   1   1        7.65       11.07      1.88 o 
  -3   1   1      114.51      113.30      2.85 o 
  -2   1   1      357.23      402.60      6.17 o 
  -1   1   1     3847.62     3846.28     35.06 o 
   1   1   1     3906.91     3910.28     31.10 o 
   2   1   1      358.77      401.79      5.81 o 
   3   1   1      119.11      123.33      3.01 o 
   4   1   1        8.90        7.12      2.09 o 
   5   1   1        1.14       -3.10      4.27 o 
   6   1   1        5.36        1.47      6.26 o 
  -6   2   1        9.38        5.26      5.36 o 
  -5   2   1       34.32       43.30      6.27 o 
  -4   2   1      187.58      194.76      7.05 o 
  -3   2   1      241.28      273.80      7.11 o 
  -2   2   1      527.31      582.45      9.00 o 
  -1   2   1     1426.24     1450.17     16.58 o 
   0   2   1      282.41      238.74     10.71 o 
   1   2   1     1452.06     1516.83     17.33 o 
   2   2   1      514.14      573.28      8.30 o 
   3   2   1      239.61      265.11      5.31 o 
   4   2   1      189.04      183.49      6.96 o 
   5   2   1       35.00       24.11      6.23 o 
   6   2   1        8.98        5.23      5.73 o 
  -5   3   1        2.55        4.01      4.26 o 
  -4   3   1      140.47      153.50      6.59 o 
  -3   3   1      547.26      522.30     10.62 o 
  -2   3   1      908.99      897.04     12.00 o 
  -1   3   1      470.21      518.96      7.38 o 
   0   3   1       34.85       37.56      2.56 o 
   1   3   1      457.42      510.19     10.94 o 
   2   3   1      894.12      889.77     12.56 o 
   3   3   1      549.64      563.99     11.15 o 
   4   3   1      140.17      134.49      8.28 o 
   5   3   1        2.29       -0.61      3.95 o 
  -5   4   1       73.39       89.33      6.14 o 
  -4   4   1       89.91       89.19      5.47 o 
  -3   4   1      352.76      352.21     10.24 o 
  -2   4   1      611.34      609.75      8.63 o 
  -1   4   1      614.80      652.42     11.80 o 
   0   4   1     1507.34     1425.48     26.82 o 
   1   4   1      615.01      658.81      9.95 o 
   2   4   1      602.64      603.07      8.58 o 
   3   4   1      357.79      347.85      7.86 o 
   4   4   1       91.71      103.70      6.74 o 
   5   4   1       72.87       82.63      5.99 o 
  -5   5   1       24.00       19.33      4.45 o 
  -4   5   1        2.47        7.51      3.42 o 
  -3   5   1       85.62       79.94      4.44 o 
  -2   5   1      184.71      183.72      5.09 o 
  -1   5   1      167.63      184.60      6.19 o 
   0   5   1      835.06      784.69     32.39 o 
   1   5   1      171.49      183.24      9.24 o 
   2   5   1      187.93      200.34      5.26 o 
   3   5   1       80.78       82.97      5.74 o 
   4   5   1        2.54        6.80      3.27 o 
   5   5   1       23.18       14.59      4.35 o 
  -5   6   1       16.95       15.54      5.07 o 
  -4   6   1       80.87       80.58      5.23 o 
  -3   6   1       72.07       76.33      4.50 o 
  -2   6   1       27.52       28.76      3.57 o 
  -1   6   1       88.19       99.12      5.56 o 
   0   6   1       40.12       34.49      4.94 o 
   1   6   1       87.26       98.06      4.81 o 
   2   6   1       30.23       27.51      3.07 o 
   3   6   1       69.61       78.38      4.43 o 
   4   6   1       81.86       79.43      5.33 o 
   5   6   1       16.78       12.71      4.76 o 
  -5   7   1       27.93       22.11     11.23 o 
  -4   7   1       19.90       17.55      4.25 o 
  -3   7   1       40.78       44.92      4.64 o 
  -2   7   1      177.62      179.19      7.54 o 
  -1   7   1      351.54      345.61      8.76 o 
   0   7   1       73.89       50.40      6.16 o 
   1   7   1      355.63      293.24     11.82 o 
   2   7   1      185.19      184.65      6.90 o 
   3   7   1       42.51       42.31      4.57 o 
   4   7   1       19.70       22.05      4.37 o 
   5   7   1       28.20       27.99      7.99 o 
  -4   8   1       45.86       49.54      5.65 o 
  -3   8   1        8.67        8.62      3.72 o 
  -2   8   1       31.33       35.86      5.38 o 
  -1   8   1      668.29      722.64     20.57 o 
   0   8   1      200.92      182.37     10.74 o 
   1   8   1      658.29      687.37     27.27 o 
   2   8   1       32.25       29.17      5.15 o 
   3   8   1        9.61        4.47      4.89 o 
   4   8   1       45.37       45.20      6.80 o 
  -4   9   1       21.10       30.31      8.59 o 
  -3   9   1       26.13       31.68      5.87 o 
  -2   9   1       83.63       83.94      7.34 o 
  -1   9   1      345.87      326.26     13.96 o 
   0   9   1       28.92       22.90      6.26 o 
   1   9   1      341.47      329.53     17.62 o 
   2   9   1       81.23       89.40      7.78 o 
   3   9   1       26.62       24.90      5.69 o 
   4   9   1       21.33       19.88     10.40 o 
  -3  10   1       10.81       20.54      7.92 o 
  -2  10   1       43.37       55.99      7.00 o 
  -1  10   1       23.11       38.07      7.67 o 
   0  10   1        0.72        6.04     10.11 o 
   1  10   1       22.50       27.16      6.98 o 
   2  10   1       42.74       37.11      6.43 o 
   3  10   1       10.63       24.02      7.79 o 
  -2  11   1       16.97       17.00      8.07 o 
  -1  11   1       86.01       82.54      9.76 o 
   0  11   1        0.91        0.56      6.27 o 
   1  11   1       90.21       75.80      9.54 o 
   2  11   1       16.83       23.44      6.79 o 
   1   0   2     3954.84     3821.44     39.84 o 
   2   0   2      139.76      136.49      3.64 o 
   3   0   2      676.45      648.27      9.65 o 
   4   0   2        8.55        8.70      2.30 o 
   5   0   2      123.38      125.11      8.41 o 
   6   0   2        1.71        7.20      6.93 o 
  -6   1   2       11.53        4.83      5.45 o 
  -5   1   2       10.12       17.19      4.95 o 
  -4   1   2       44.78       48.29      3.33 o 
  -3   1   2      112.81      121.88      5.85 o 
  -2   1   2      833.28      820.32     14.01 o 
  -1   1   2     6285.03     6174.70     59.68 o 
   1   1   2     6248.08     6314.81     52.75 o 
   2   1   2      831.97      832.94      8.97 o 
   3   1   2      110.52      119.55      3.15 o 
   4   1   2       44.69       47.43      3.80 o 
   5   1   2        9.77        9.57      4.58 o 
   6   1   2       11.75        4.43      7.07 o 
  -6   2   2       11.52       16.17      6.18 o 
  -5   2   2       79.09       74.06      7.09 o 
  -4   2   2      186.50      182.69      8.24 o 
  -3   2   2       96.74       78.32      4.14 o 
  -2   2   2     1003.78     1011.12     13.55 o 
  -1   2   2      879.38      883.22      9.86 o 
   0   2   2     9214.46     9170.47    122.32 o 
   1   2   2      871.32      865.58     10.73 o 
   2   2   2     1012.35     1023.12     11.84 o 
   3   2   2       97.02       89.98      3.88 o 
   4   2   2      186.93      164.15      6.62 o 
   5   2   2       76.92       76.08      9.92 o 
   6   2   2       11.51        7.76      5.85 o 
  -5   3   2        7.36        0.88      4.42 o 
  -4   3   2      101.86      102.17      5.62 o 
  -3   3   2      522.77      538.69     10.94 o 
  -2   3   2      331.19      334.40      5.71 o 
  -1   3   2      859.49      836.94     10.71 o 
   0   3   2      211.70      200.77      6.78 o 
   1   3   2      861.58      866.02     12.02 o 
   2   3   2      323.72      332.49      5.50 o 
   3   3   2      515.35      536.35     10.78 o 
   4   3   2      102.00      104.17      6.22 o 
   5   3   2        7.29        5.23      3.65 o 
  -5   4   2       38.89       45.23      5.49 o 
  -4   4   2      187.96      189.81      7.27 o 
  -3   4   2      112.61      109.28      4.71 o 
  -2   4   2      413.63      370.25      6.24 o 
  -1   4   2       40.93       44.18      2.99 o 
   0   4   2      391.07      401.22      8.07 o 
   1   4   2       39.37       44.35      2.33 o 
   2   4   2      398.07      359.45      6.98 o 
   3   4   2      109.67      105.41      4.61 o 
   4   4   2      191.97      198.23      7.39 o 
   5   4   2       39.54       47.05      6.07 o 
  -5   5   2        7.36        5.52      3.85 o 
  -4   5   2       16.56       17.54      3.81 o 
  -3   5   2       61.15       51.24      3.97 o 
  -2   5   2        2.85        2.46      1.87 o 
  -1   5   2      637.48      598.28     11.58 o 
   0   5   2      337.17      326.91     10.44 o 
   1   5   2      646.33      611.85     11.77 o 
   2   5   2        3.28        2.75      2.10 o 
   3   5   2       64.09       63.73      4.09 o 
   4   5   2       15.84       16.48      4.38 o 
   5   5   2        7.02        5.43      3.77 o 
  -5   6   2        8.94        9.03      4.96 o 
  -4   6   2       97.19      100.60      5.69 o 
  -3   6   2       47.74       48.51      3.92 o 
  -2   6   2      114.02      112.00      5.17 o 
  -1   6   2      164.40      171.44     14.70 o 
   0   6   2       21.32       23.57      6.41 o 
   1   6   2      160.74      156.74     16.45 o 
   2   6   2      121.37      114.57      4.53 o 
   3   6   2       46.44       48.45      3.78 o 
   4   6   2       97.28      101.31      5.55 o 
   5   6   2        8.81       10.57      4.33 o 
  -5   7   2        4.80        6.49      5.98 o 
  -4   7   2       44.80       44.26      5.14 o 
  -3   7   2      119.73      118.03      6.32 o 
  -2   7   2      274.77      277.18     15.46 o 
  -1   7   2      362.11      377.28     10.49 o 
   0   7   2        2.14        1.11      4.44 o 
   1   7   2      363.07      344.19     12.94 o 
   2   7   2      270.41      281.08      8.33 o 
   3   7   2      117.78      101.26      5.88 o 
   4   7   2       45.59       47.12      5.14 o 
   5   7   2        4.92        1.26      9.38 o 
  -4   8   2       10.16       19.79      4.71 o 
  -3   8   2       33.59       29.62      4.41 o 
  -2   8   2      131.11      141.69      8.09 o 
  -1   8   2      151.25      147.28     18.51 o 
   0   8   2      129.14      120.95     15.27 o 
   1   8   2      150.24      160.91     10.05 o 
   2   8   2      130.06      133.42      8.25 o 
   3   8   2       34.48       34.08      4.65 o 
   4   8   2        9.43       14.67      6.00 o 
  -4   9   2        3.58        6.04      6.46 o 
  -3   9   2       21.81       22.19      5.43 o 
  -2   9   2       29.57       29.06     12.27 o 
  -1   9   2      143.19      128.86      9.64 o 
   0   9   2      118.15      118.95      9.25 o 
   1   9   2      141.07      159.11     10.60 o 
   2   9   2       31.41       32.76      6.49 o 
   3   9   2       21.03       23.28     11.31 o 
   4   9   2        3.65        9.54      7.22 o 
  -3  10   2       10.59        4.90      5.03 o 
  -2  10   2       13.66       11.46      5.34 o 
  -1  10   2       16.25       17.19      6.49 o 
   0  10   2        5.50        9.65      6.56 o 
   1  10   2       16.56       21.51     16.15 o 
   2  10   2       14.12       18.64      5.89 o 
   3  10   2       10.03       12.09      7.30 o 
  -2  11   2       66.26       44.50     13.82 o 
  -1  11   2        9.45        9.59      6.70 o 
   0  11   2      129.04      130.91     11.12 o 
   1  11   2        9.35       16.29      7.08 o 
   2  11   2       65.33       74.89      8.37 o 
   1   0   3      103.64      118.52      2.88 o 
   2   0   3       31.98       28.05      2.02 o 
   3   0   3       68.93       73.78      4.20 o 
   4   0   3      262.68      260.27      6.20 o 
   5   0   3       68.84       70.55      7.03 o 
   6   0   3       11.42       10.15      7.20 o 
  -6   1   3       27.67       28.77      6.92 o 
  -5   1   3       11.25       17.94      5.09 o 
  -4   1   3      156.51      151.01      5.39 o 
  -3   1   3      137.96      139.68      5.06 o 
  -2   1   3     1360.85     1313.13     18.07 o 
   1   1   3     6939.92     7283.61     60.60 o 
   2   1   3     1382.79     1364.22     15.10 o 
   3   1   3      141.81      153.69      3.39 o 
   4   1   3      154.25      143.89      5.51 o 
   5   1   3       11.65        8.62      4.64 o 
   6   1   3       28.30       27.97      8.19 o 
  -6   2   3        8.58       -0.68      5.46 o 
  -5   2   3       11.17       15.10      4.76 o 
  -4   2   3       87.28       90.27      5.17 o 
  -3   2   3       21.50       21.03      2.89 o 
  -2   2   3     2208.37     2253.50     23.82 o 
  -1   2   3     5498.32     5725.88     59.91 o 
   0   2   3      298.37      253.19      8.76 o 
   1   2   3     5479.94     5682.70     49.96 o 
   2   2   3     2236.40     2299.77     24.36 o 
   3   2   3       21.18       20.03      2.54 o 
   4   2   3       88.51       86.17      5.09 o 
   5   2   3       11.43       19.23      5.05 o 
   6   2   3        8.80        8.19      7.26 o 
  -5   3   3       57.49       51.33      6.45 o 
  -4   3   3       37.87       36.27      4.21 o 
  -3   3   3      389.56      351.99      8.52 o 
  -2   3   3      678.24      727.81     13.51 o 
  -1   3   3      682.55      708.72     10.65 o 
   0   3   3      114.43      120.25      5.38 o 
   1   3   3      667.63      715.09     10.38 o 
   2   3   3      684.42      735.03      9.53 o 
   3   3   3      397.20      399.73      9.04 o 
   4   3   3       35.83       39.30      4.17 o 
   5   3   3       57.08       57.88      5.98 o 
  -5   4   3       20.80       15.09      4.99 o 
  -4   4   3       47.89       43.76      6.05 o 
  -3   4   3       73.22       80.25      4.26 o 
  -2   4   3      181.79      185.88      4.20 o 
  -1   4   3      349.28      361.46      7.91 o 
   0   4   3     1798.10     1763.74     36.38 o 
   1   4   3      339.98      353.57      8.25 o 
   2   4   3      182.98      188.35      4.90 o 
   3   4   3       70.15       79.40      4.11 o 
   4   4   3       47.47       58.51      4.74 o 
   5   4   3       20.45       26.64      4.60 o 
  -5   5   3       60.95       65.06      5.83 o 
  -4   5   3       81.43       82.62      5.51 o 
  -3   5   3      784.51      713.96     12.56 o 
  -2   5   3      259.29      249.56      5.89 o 
  -1   5   3      499.34      488.58     10.12 o 
   0   5   3      227.88      227.68     10.58 o 
   1   5   3      498.48      475.11      7.95 o 
   2   5   3      258.02      245.07      5.87 o 
   3   5   3      784.39      728.22     12.50 o 
   4   5   3       81.46       84.08      5.48 o 
   5   5   3       62.02       71.70      5.92 o 
  -5   6   3        0.64       -5.02      3.79 o 
  -4   6   3        8.50       10.72      4.39 o 
  -3   6   3       49.39       45.88      4.50 o 
  -2   6   3      757.71      740.24     13.42 o 
  -1   6   3      239.91      266.36      7.38 o 
   0   6   3     1205.88     1217.92     32.37 o 
   1   6   3      241.21      264.98     12.89 o 
   2   6   3      772.04      773.78     14.50 o 
   3   6   3       47.34       45.54      4.22 o 
   4   6   3        8.51        7.84      3.28 o 
   5   6   3        0.68        9.26      5.20 o 
  -4   7   3       12.20       10.71      5.93 o 
  -3   7   3       61.24       52.18      6.65 o 
  -2   7   3      112.76      100.51      5.37 o 
  -1   7   3       18.70       19.52      3.66 o 
   0   7   3       51.87       50.99      6.33 o 
   1   7   3       20.09       23.82      5.65 o 
   2   7   3      116.86      115.74      5.72 o 
   3   7   3       57.12       47.18      5.79 o 
   4   7   3       12.70       12.67      4.14 o 
  -4   8   3       52.04       54.32      5.72 o 
  -3   8   3        3.53        4.86      3.73 o 
  -2   8   3        7.79        2.76      4.91 o 
  -1   8   3      127.98      124.31      9.24 o 
   0   8   3      643.27      596.53     18.34 o 
   1   8   3      135.05      118.47      9.00 o 
   2   8   3        7.61       10.79      4.49 o 
   3   8   3        3.84        8.21      3.64 o 
   4   8   3       53.05       62.58      8.47 o 
  -4   9   3       63.50       72.76      7.88 o 
  -3   9   3       11.40       10.76      5.71 o 
  -2   9   3       68.32       60.58      7.81 o 
  -1   9   3       20.90       15.07      5.99 o 
   0   9   3      609.09      574.79     18.70 o 
   1   9   3       20.03       22.56      7.36 o 
   2   9   3       69.47       63.13      7.64 o 
   3   9   3       11.11       17.36      7.03 o 
   4   9   3       63.83       71.16     10.47 o 
  -3  10   3       21.77       19.48      8.20 o 
  -2  10   3       30.36       27.03      6.14 o 
  -1  10   3      214.99      224.51     12.83 o 
   0  10   3       36.25       28.68      7.19 o 
   1  10   3      214.96      198.54     24.89 o 
   2  10   3       30.81       21.53      7.43 o 
   3  10   3       22.25       23.80      8.13 o 
  -2  11   3       79.48       79.02     11.21 o 
  -1  11   3       10.80        7.24      6.54 o 
   0  11   3        8.78        3.11      6.48 o 
   1  11   3       10.14        7.02      6.64 o 
   2  11   3       77.35       76.74      8.42 o 
   1   0   4     1238.39     1221.87     20.56 o 
   2   0   4      246.47      219.45      5.02 o 
   3   0   4        1.96        0.82      1.57 o 
   4   0   4        0.41       -3.62      2.56 o 
   5   0   4        0.70        7.48      4.31 o 
   6   0   4       10.78        3.25      6.60 o 
  -6   1   4       11.68        9.18      6.25 o 
  -5   1   4      119.71      122.16      8.41 o 
  -4   1   4      143.98      139.13      4.84 o 
  -3   1   4     1185.07     1174.44     17.79 o 
  -2   1   4      211.63      211.65      5.16 o 
  -1   1   4     9120.17     9459.55     90.66 o 
   0   1   4     7010.20     6926.93    112.05 o 
   1   1   4     9082.54     9511.86     79.90 o 
   2   1   4      212.59      226.26      4.21 o 
   3   1   4     1200.05     1215.54     23.92 o 
   4   1   4      146.03      144.06      5.58 o 
   5   1   4      118.23      112.47     10.52 o 
   6   1   4       12.01       15.14      7.64 o 
  -6   2   4        4.87        1.75      5.22 o 
  -5   2   4      106.66      108.84      8.01 o 
  -4   2   4       21.28       19.98      3.48 o 
  -3   2   4      170.11      173.91      5.73 o 
  -2   2   4      274.95      252.92      6.62 o 
  -1   2   4     9398.72     9706.26    100.94 o 
   0   2   4     1485.22     1491.62     25.87 o 
   1   2   4     9345.19     9827.24     92.75 o 
   2   2   4      285.66      277.51      7.71 o 
   3   2   4      164.83      173.22      4.50 o 
   4   2   4       21.54       18.51      3.60 o 
   5   2   4      108.15      104.30      7.81 o 
   6   2   4        4.85        4.07     10.55 o 
  -5   3   4        8.82        6.89      4.59 o 
  -4   3   4      165.36      160.19      6.62 o 
  -3   3   4      170.82      160.26      7.29 o 
  -2   3   4      388.81      375.01      7.08 o 
  -1   3   4      232.38      271.30      7.93 o 
   0   3   4      844.03     1013.41     19.54 o 
   1   3   4      241.73      279.81      5.41 o 
   2   3   4      387.16      375.38      5.96 o 
   3   3   4      167.17      152.16      7.26 o 
   4   3   4      164.91      171.86      8.02 o 
   5   3   4        9.45       16.24      5.82 o 
  -5   4   4        3.28        7.81      4.50 o 
  -4   4   4      193.92      196.36      7.45 o 
  -3   4   4       47.16       47.85      3.65 o 
  -2   4   4      410.13      355.09      5.97 o 
  -1   4   4      521.80      502.28      8.82 o 
   0   4   4      591.35      581.45     13.68 o 
   1   4   4      524.52      502.55     10.82 o 
   2   4   4      411.60      368.86      7.03 o 
   3   4   4       45.37       43.77      3.41 o 
   4   4   4      190.88      201.21      7.49 o 
   5   4   4        3.01        4.89      4.78 o 
  -5   5   4        1.33        1.39      3.80 o 
  -4   5   4       40.74       44.50      4.66 o 
  -3   5   4      462.01      447.14      9.55 o 
  -2   5   4      585.63      586.47      9.67 o 
  -1   5   4      567.09      552.35     11.06 o 
   0   5   4      288.44      339.26     10.86 o 
   1   5   4      569.19      540.63     11.85 o 
   2   5   4      581.57      594.30      9.12 o 
   3   5   4      458.10      449.30      9.38 o 
   4   5   4       40.95       44.25      4.45 o 
   5   5   4        1.25       -6.02      5.60 o 
  -5   6   4       14.85       12.61      5.08 o 
  -4   6   4       15.54       12.91      3.86 o 
  -3   6   4      143.26      128.08      6.30 o 
  -2   6   4       37.09       35.97      3.23 o 
  -1   6   4      597.63      561.41     11.65 o 
   0   6   4        3.60       -3.47      3.53 o 
   1   6   4      592.44      542.54     17.47 o 
   2   6   4       37.27       35.81      3.60 o 
   3   6   4      145.92      125.32      5.19 o 
   4   6   4       16.00       13.57      3.41 o 
   5   6   4       14.74        9.09      5.36 o 
  -4   7   4       19.57       10.94      3.95 o 
  -3   7   4       68.16       55.69      5.63 o 
  -2   7   4      247.92      220.43      7.33 o 
  -1   7   4      175.86      171.54      8.35 o 
   0   7   4        8.23       11.32      5.08 o 
   1   7   4      172.01      154.94     22.54 o 
   2   7   4      248.36      225.01      7.55 o 
   3   7   4       70.92       72.90      5.22 o 
   4   7   4       18.95       18.67      5.45 o 
  -4   8   4       12.76        9.01      4.07 o 
  -3   8   4      119.73      118.51      9.76 o 
  -2   8   4      209.76      200.91      9.26 o 
  -1   8   4      270.88      259.07     15.06 o 
   0   8   4      198.78      215.35     11.40 o 
   1   8   4      276.79      277.42     12.59 o 
   2   8   4      204.81      206.63     10.38 o 
   3   8   4      118.65      119.65      6.60 o 
   4   8   4       13.24       10.33      5.53 o 
  -4   9   4       55.42       69.54      7.81 o 
  -3   9   4      119.80      127.56      8.81 o 
  -2   9   4       52.02       74.25     12.73 o 
  -1   9   4      106.62      102.16      8.94 o 
   0   9   4       98.15      112.30      9.17 o 
   1   9   4      109.96      103.16     13.17 o 
   2   9   4       52.20       55.71      6.64 o 
   3   9   4      120.20      133.47     11.94 o 
   4   9   4       54.80       77.06     11.09 o 
  -3  10   4       33.25       49.84      7.26 o 
  -2  10   4       37.43       36.37      6.46 o 
  -1  10   4       91.24      106.58      9.96 o 
   0  10   4      116.13      157.92     11.24 o 
   1  10   4       91.97       97.49     14.11 o 
   2  10   4       37.01       48.19      6.92 o 
   3  10   4       33.75       43.78      8.97 o 
  -2  11   4       33.44       36.04     16.10 o 
  -1  11   4        0.23       -4.94     12.45 o 
   0  11   4       43.99       48.98      8.69 o 
   1  11   4        0.33        1.19      6.26 o 
   2  11   4       32.28       36.36     12.07 o 
   1   0   5     4700.79     5112.71     48.68 o 
   2   0   5      192.74      180.92      4.30 o 
   3   0   5      381.22      383.26      8.43 o 
   4   0   5      135.57      128.49      5.88 o 
   5   0   5        4.26        1.74      4.27 o 
   6   0   5       16.55       17.11      7.82 o 
  -6   1   5       16.52       15.21      6.07 o 
  -5   1   5       39.82       31.89      7.08 o 
  -4   1   5        9.07        7.85      2.47 o 
  -3   1   5      184.14      170.31      5.48 o 
  -2   1   5      270.35      285.96      5.57 o 
  -1   1   5     8376.55     8365.34     74.70 o 
   0   1   5       77.80       68.87      2.59 o 
   1   1   5     8351.60     8457.02     71.06 o 
   2   1   5      265.96      290.90      5.38 o 
   3   1   5      182.41      166.09      4.34 o 
   4   1   5        9.03        8.19      2.84 o 
   5   1   5       40.70       49.71      6.57 o 
   6   1   5       16.24        9.79      7.02 o 
  -6   2   5       26.22       19.07      6.32 o 
  -5   2   5       43.93       44.95      6.19 o 
  -4   2   5       57.50       63.00      4.63 o 
  -3   2   5      181.89      187.47      6.01 o 
  -2   2   5      539.35      521.13      8.67 o 
  -1   2   5     4237.25     4128.49     44.10 o 
   0   2   5     1363.51     1402.50     24.64 o 
   1   2   5     4263.36     4179.77     44.81 o 
   2   2   5      539.29      535.05      7.08 o 
   3   2   5      177.26      186.59      4.73 o 
   4   2   5       61.91       61.73      4.63 o 
   5   2   5       44.36       40.61      5.94 o 
   6   2   5       26.65       16.93      8.01 o 
  -5   3   5       72.46       65.57      6.99 o 
  -4   3   5       64.99       67.07      5.05 o 
  -3   3   5        1.79        0.22      2.56 o 
  -2   3   5      859.02      857.95     13.89 o 
  -1   3   5     1676.45     1725.37     20.08 o 
   0   3   5      647.08      648.30     22.14 o 
   1   3   5     1666.25     1732.77     22.13 o 
   2   3   5      843.32      886.58     10.74 o 
   3   3   5        2.31        2.68      2.26 o 
   4   3   5       64.79       70.63      4.89 o 
   5   3   5       73.15       78.50      5.90 o 
  -5   4   5       26.39       26.57      5.54 o 
  -4   4   5      209.89      228.87      8.03 o 
  -3   4   5      649.33      621.18     11.28 o 
  -2   4   5      328.89      342.98      6.38 o 
  -1   4   5      784.16      800.13     12.36 o 
   0   4   5       15.54       14.84      1.55 o 
   1   4   5      775.77      797.50     11.80 o 
   2   4   5      329.19      340.63      7.22 o 
   3   4   5      655.86      636.29     11.22 o 
   4   4   5      210.73      230.82      7.93 o 
   5   4   5       26.32       27.37      5.35 o 
  -5   5   5        1.40       -0.85      3.68 o 
  -4   5   5        1.16        3.65      3.20 o 
  -3   5   5      106.11       96.81      4.93 o 
  -2   5   5      307.26      295.33      6.46 o 
  -1   5   5       20.54       17.25      2.69 o 
   0   5   5     3118.91     3110.11     54.37 o 
   1   5   5       19.89       17.23      2.11 o 
   2   5   5      320.33      323.53      6.16 o 
   3   5   5      105.73       93.77      4.59 o 
   4   5   5        1.19        2.62      3.08 o 
   5   5   5        1.50       -5.22      5.67 o 
  -5   6   5       22.20       25.35      6.41 o 
  -4   6   5       55.63       57.46      5.96 o 
  -3   6   5       51.15       54.47      4.72 o 
  -2   6   5      296.40      298.25      6.99 o 
  -1   6   5      322.76      296.45     13.82 o 
   0   6   5       23.02       23.43      2.54 o 
   1   6   5      315.82      277.16     17.62 o 
   2   6   5      300.07      300.65      6.91 o 
   3   6   5       46.66       51.20      3.77 o 
   4   6   5       56.16       59.97      4.65 o 
   5   6   5       22.26       24.06      5.89 o 
  -4   7   5        1.14       -2.17      3.30 o 
  -3   7   5       37.35       33.46      4.84 o 
  -2   7   5      332.99      337.39      7.88 o 
  -1   7   5      116.12      118.85      6.12 o 
   0   7   5      120.86       88.72     27.36 o 
   1   7   5      112.18      109.70      8.28 o 
   2   7   5      340.25      319.58      8.83 o 
   3   7   5       38.01       38.16      4.65 o 
   4   7   5        1.25       -2.56      4.34 o 
  -4   8   5       64.52       75.60      6.37 o 
  -3   8   5       28.69       30.94      4.55 o 
  -2   8   5      103.18       94.50      6.88 o 
  -1   8   5       42.13       40.10      6.53 o 
   0   8   5      191.94      190.46     10.67 o 
   1   8   5       43.60       38.37      6.59 o 
   2   8   5       99.62      107.16     10.75 o 
   3   8   5       28.21       34.26      4.51 o 
   4   8   5       63.80       67.16      7.62 o 
  -4   9   5        6.79        5.17      5.11 o 
  -3   9   5       17.01       16.09      5.41 o 
  -2   9   5       80.93       78.69      7.70 o 
  -1   9   5      241.99      254.10     21.80 o 
   0   9   5      432.92      394.03     15.34 o 
   1   9   5      233.53      234.61     12.33 o 
   2   9   5       81.29       84.49     10.14 o 
   3   9   5       17.07       23.77      7.53 o 
   4   9   5        6.94       18.32      7.85 o 
  -3  10   5       38.24       51.48      7.79 o 
  -2  10   5       49.84       52.00      7.03 o 
  -1  10   5        3.68       -4.33      5.32 o 
   0  10   5      311.17      306.72     14.74 o 
   1  10   5        3.79        3.40      5.94 o 
   2  10   5       48.02       46.05      6.75 o 
   3  10   5       38.45       53.53     16.38 o 
  -2  11   5       16.03       25.62      8.39 o 
  -1  11   5      104.85      111.17     10.58 o 
   0  11   5       38.76       32.69      7.96 o 
   1  11   5      109.39      118.28     18.22 o 
   2  11   5       15.82       23.08      6.69 o 
   0   0   6      880.78      869.71     16.52 o 
   1   0   6     1533.60     1626.40     17.89 o 
   2   0   6     1284.55     1207.32     16.65 o 
   3   0   6      688.32      740.03     12.08 o 
   4   0   6       16.27       10.25      3.16 o 
   5   0   6       96.10      100.43      7.98 o 
   6   0   6        0.23        2.23      6.13 o 
  -6   1   6        1.82        0.43      5.25 o 
  -5   1   6       91.23       93.37      7.74 o 
  -4   1   6       62.68       65.24      3.73 o 
  -3   1   6       89.85       82.25      4.08 o 
  -2   1   6      598.30      610.33      8.57 o 
  -1   1   6     3853.01     3898.23     46.59 o 
   0   1   6     2997.63     3092.54     42.37 o 
   1   1   6     3831.62     3943.40     36.10 o 
   2   1   6      602.40      631.83      9.24 o 
   3   1   6       86.58       85.27      3.31 o 
   4   1   6       63.86       61.09      4.19 o 
   5   1   6       92.40       92.04      7.76 o 
   6   1   6        1.71       -7.16      5.62 o 
  -6   2   6        9.38       10.97      6.04 o 
  -5   2   6       15.90       20.62      6.96 o 
  -4   2   6       24.34       18.54      3.91 o 
  -3   2   6      209.75      206.84      6.29 o 
  -2   2   6       65.74       83.80      3.91 o 
  -1   2   6     3157.17     3175.50     34.43 o 
   0   2   6       30.31       39.30      4.32 o 
   1   2   6     3129.21     3195.44     34.75 o 
   2   2   6       68.87       85.88      2.97 o 
   3   2   6      207.27      207.69      4.98 o 
   4   2   6       24.11       25.08      3.40 o 
   5   2   6       16.14       14.58      4.98 o 
   6   2   6        9.14       -2.36      6.82 o 
  -5   3   6       25.51       26.37      5.68 o 
  -4   3   6       69.83       79.32      5.14 o 
  -3   3   6        9.52        8.43      2.70 o 
  -2   3   6      630.85      672.03     11.72 o 
  -1   3   6     1113.93     1101.19     13.78 o 
   0   3   6     3006.63     3114.35     52.19 o 
   1   3   6     1093.79     1081.10     17.15 o 
   2   3   6      644.65      708.24     10.54 o 
   3   3   6        8.68        5.90      2.35 o 
   4   3   6       70.83       65.53      4.84 o 
   5   3   6       24.56       24.45      4.55 o 
  -5   4   6        0.57       -4.67      4.12 o 
  -4   4   6      193.29      184.26      7.84 o 
  -3   4   6       40.16       43.14      3.62 o 
  -2   4   6        5.39        3.39      1.79 o 
  -1   4   6      658.33      670.39     10.91 o 
   0   4   6     1707.23     1707.55     31.56 o 
   1   4   6      664.32      677.86     12.17 o 
   2   4   6        5.37        4.93      1.84 o 
   3   4   6       42.43       43.74      3.45 o 
   4   4   6      186.59      185.82      8.79 o 
   5   4   6        0.59       -2.85      3.48 o 
  -5   5   6       14.06       17.48      4.53 o 
  -4   5   6       50.07       53.10      4.90 o 
  -3   5   6      276.85      261.29      8.31 o 
  -2   5   6       69.91       67.15      3.45 o 
  -1   5   6      161.01      179.92      8.28 o 
   0   5   6       15.69       16.63      3.78 o 
   1   5   6      153.47      174.45      7.27 o 
   2   5   6       67.42       69.20      3.40 o 
   3   5   6      276.04      275.46      7.21 o 
   4   5   6       49.82       47.90      4.59 o 
   5   5   6       14.13        8.96      5.05 o 
  -5   6   6        2.51       -0.42      4.38 o 
  -4   6   6      105.25       98.18      7.08 o 
  -3   6   6        3.88        9.03      3.34 o 
  -2   6   6      211.12      216.50      7.54 o 
  -1   6   6      113.21      115.33      5.27 o 
   0   6   6       34.02       51.33      9.39 o 
   1   6   6      117.47      127.71      7.80 o 
   2   6   6      215.56      220.11      6.20 o 
   3   6   6        3.70        5.66      2.56 o 
   4   6   6      105.05       96.01      5.41 o 
   5   6   6        2.41        3.02      4.94 o 
  -4   7   6       28.28       27.24      6.46 o 
  -3   7   6        9.88       14.72      3.93 o 
  -2   7   6        1.75        0.76      2.59 o 
  -1   7   6      443.38      412.24     10.14 o 
   0   7   6       40.02       35.77     11.54 o 
   1   7   6      444.68      407.77     14.41 o 
   2   7   6        1.70        3.42      4.19 o 
   3   7   6        9.79       14.04      3.87 o 
   4   7   6       29.12       29.14      8.20 o 
  -4   8   6        3.42       18.28      4.56 o 
  -3   8   6       48.05       50.34      5.17 o 
  -2   8   6      223.24      217.18      7.50 o 
  -1   8   6        3.91        4.32      5.15 o 
   0   8   6      907.25      884.46     23.27 o 
   1   8   6        3.72        7.34      8.07 o 
   2   8   6      224.58      223.62      9.96 o 
   3   8   6       49.27       49.89      8.51 o 
   4   8   6        3.79        6.94      5.34 o 
  -4   9   6       13.72       12.88      6.43 o 
  -3   9   6       19.59       22.33      8.81 o 
  -2   9   6       17.20       13.27      4.92 o 
  -1   9   6       14.19        6.84      7.61 o 
   0   9   6        0.13        1.63      7.82 o 
   1   9   6       15.20       11.38      6.12 o 
   2   9   6       15.86        5.10      4.74 o 
   3   9   6       20.09       22.80      7.25 o 
   4   9   6       13.44       21.94     10.83 o 
  -3  10   6       48.43       54.77      7.58 o 
  -2  10   6       18.15       22.18      5.77 o 
  -1  10   6       28.68       34.00     10.33 o 
   0  10   6       22.06       13.54     10.02 o 
   1  10   6       29.42       47.35      8.11 o 
   2  10   6       19.39       30.44      6.35 o 
   3  10   6       46.27       33.43      8.97 o 
  -2  11   6      120.06      112.80     12.43 o 
  -1  11   6        9.67       13.27      6.81 o 
   0  11   6       69.14       71.28     14.82 o 
   1  11   6        9.25       12.00      7.18 o 
   2  11   6      118.19      114.96      9.61 o 
   1   0   7     3170.60     3092.42     42.13 o 
   2   0   7       66.42       77.86      3.43 o 
   3   0   7        3.54        3.68      2.28 o 
   4   0   7        0.80       -0.19      2.65 o 
   5   0   7       30.49       37.44      5.97 o 
   6   0   7       20.84       27.04      9.44 o 
  -6   1   7       27.98       18.48      8.01 o 
  -5   1   7       75.41       72.55      7.16 o 
  -4   1   7       87.71       86.25      5.49 o 
  -3   1   7      322.96      325.65      8.53 o 
  -2   1   7      578.28      611.63      8.73 o 
  -1   1   7    11351.35    11560.14    109.71 o 
   0   1   7       86.36       98.77      2.40 o 
   1   1   7    11331.63    11603.25    137.97 o 
   2   1   7      565.68      605.77     14.12 o 
   3   1   7      322.46      310.63      6.04 o 
   4   1   7       86.42       86.46      4.63 o 
   5   1   7       76.23       81.92      9.57 o 
   6   1   7       28.93       36.85      8.89 o 
  -6   2   7       10.59        8.90      6.41 o 
  -5   2   7       29.22       28.55      5.48 o 
  -4   2   7        3.14       -0.33      2.87 o 
  -3   2   7      587.41      565.37     18.28 o 
  -2   2   7      255.97      244.13      5.95 o 
  -1   2   7     1396.19     1399.61     18.15 o 
   0   2   7     2548.83     2419.90     57.14 o 
   1   2   7     1427.07     1478.27     18.66 o 
   2   2   7      253.31      249.81      5.93 o 
   3   2   7      581.75      571.83      8.86 o 
   4   2   7        3.08        2.54      2.66 o 
   5   2   7       28.97       37.58      5.59 o 
   6   2   7       10.78       12.54      7.46 o 
  -5   3   7       11.62       19.02      5.14 o 
  -4   3   7      330.17      314.97      9.09 o 
  -3   3   7      557.02      546.12     12.71 o 
  -2   3   7     2028.33     2020.95     24.45 o 
  -1   3   7      410.40      430.14      9.39 o 
   0   3   7        0.65       -1.81      2.19 o 
   1   3   7      412.19      425.51      8.65 o 
   2   3   7     2022.69     2082.20     24.85 o 
   3   3   7      567.02      562.13     10.13 o 
   4   3   7      328.25      309.11      8.88 o 
   5   3   7       11.53        9.41      6.73 o 
  -5   4   7        8.76        6.11      5.92 o 
  -4   4   7       27.05       25.97      3.97 o 
  -3   4   7      133.92      143.44      5.49 o 
  -2   4   7      412.85      382.87      6.93 o 
  -1   4   7      805.77      827.35     12.80 o 
   0   4   7     2625.06     2771.28     56.03 o 
   1   4   7      809.11      840.08     15.15 o 
   2   4   7      409.05      387.66      7.22 o 
   3   4   7      131.17      131.48      5.00 o 
   4   4   7       27.05       32.14      4.01 o 
   5   4   7        8.67       -2.01      3.62 o 
  -5   5   7       40.85       42.87      7.77 o 
  -4   5   7      107.86       90.17      6.57 o 
  -3   5   7      133.38      121.63      6.08 o 
  -2   5   7       93.33      100.79      4.69 o 
  -1   5   7       30.04       38.35      3.36 o 
   0   5   7      230.53      237.14     12.50 o 
   1   5   7       27.62       39.95      2.93 o 
   2   5   7       93.98       93.25      3.84 o 
   3   5   7      139.92      140.29      5.36 o 
   4   5   7      107.20       97.90      5.66 o 
   5   5   7       42.80       48.28      6.60 o 
  -5   6   7        8.61       10.39      5.49 o 
  -4   6   7       25.32       26.23      5.00 o 
  -3   6   7       12.42       13.31      3.51 o 
  -2   6   7      164.75      160.84      7.28 o 
  -1   6   7       46.00       46.94      3.91 o 
   0   6   7     1243.25     1133.17     34.63 o 
   1   6   7       47.13       69.56     17.44 o 
   2   6   7      166.83      168.22      6.02 o 
   3   6   7       12.62       12.28      2.90 o 
   4   6   7       25.59       22.19      4.33 o 
   5   6   7        8.33       14.10      5.46 o 
  -4   7   7       14.79        9.32      3.99 o 
  -3   7   7      163.32      157.40      7.16 o 
  -2   7   7      125.67      127.01      5.22 o 
  -1   7   7      356.13      341.30     20.09 o 
   0   7   7      408.99      398.27     10.81 o 
   1   7   7      354.78      372.05     18.49 o 
   2   7   7      128.00      132.00     12.88 o 
   3   7   7      158.20      140.03      6.72 o 
   4   7   7       14.58        9.92      5.94 o 
  -4   8   7        6.44        6.75      4.08 o 
  -3   8   7       15.21       21.79      4.29 o 
  -2   8   7      203.74      202.48      7.28 o 
  -1   8   7      189.89      165.90     10.18 o 
   0   8   7       86.01       71.90      7.68 o 
   1   8   7      198.57      195.12     10.99 o 
   2   8   7      204.69      196.15     11.25 o 
   3   8   7       15.03       34.05      8.92 o 
   4   8   7        6.40        3.03      5.02 o 
  -3   9   7       95.14       99.98      8.30 o 
  -2   9   7       36.66       49.45      6.33 o 
  -1   9   7       18.81       17.18      5.98 o 
   0   9   7      285.83      254.80     12.94 o 
   1   9   7       18.95       16.38      6.36 o 
   2   9   7       34.39       34.28      6.39 o 
   3   9   7       94.97      126.56     31.25 o 
  -3  10   7        5.70        8.01      5.46 o 
  -2  10   7        4.17        5.17      6.58 o 
  -1  10   7      167.10      174.01     11.84 o 
   0  10   7       23.48       19.55      6.70 o 
   1  10   7      165.09      196.48     18.57 o 
   2  10   7        4.47        9.03      5.15 o 
   3  10   7        6.12        8.18      7.13 o 
  -2  11   7       59.26       50.80      9.86 o 
  -1  11   7        2.65        9.28      8.61 o 
   0  11   7        3.80       -2.97      8.93 o 
   1  11   7        2.55       -1.70     10.61 o 
   2  11   7       57.80       65.15      8.21 o 
   0   0   8     3943.49     3868.32     67.04 o 
   1   0   8    10069.05    10455.63    123.92 o 
   2   0   8      669.17      667.41      9.55 o 
   3   0   8        0.37        0.07      1.67 o 
   4   0   8       41.32       37.73      4.07 o 
   5   0   8        0.01       -6.77      4.52 o 
   6   0   8        3.13        4.41      5.55 o 
  -6   1   8        0.85       -1.88      5.18 o 
  -5   1   8        9.87       18.38      4.93 o 
  -4   1   8       59.36       61.25      4.60 o 
  -3   1   8      231.97      223.28      4.81 o 
  -2   1   8      837.00      891.08     14.07 o 
  -1   1   8     2301.22     2380.11     23.84 o 
   0   1   8      122.46      110.47      2.72 o 
   1   1   8     2300.47     2385.94     30.23 o 
   2   1   8      856.80      943.89     17.48 o 
   3   1   8      234.99      227.12      5.50 o 
   4   1   8       60.50       59.70      4.71 o 
   5   1   8        9.63        7.01      4.56 o 
   6   1   8        0.75       -4.19      6.49 o 
  -6   2   8        8.73       20.07     10.28 o 
  -5   2   8      103.92      104.42      8.15 o 
  -4   2   8      126.44      123.57      5.88 o 
  -3   2   8       78.55       79.44      4.39 o 
  -2   2   8       38.32       45.62      4.01 o 
  -1   2   8      390.26      390.64     14.10 o 
   0   2   8      126.94      108.51      4.02 o 
   1   2   8      378.81      394.82      6.51 o 
   2   2   8       34.39       39.95      2.28 o 
   3   2   8       78.72       90.87      3.59 o 
   4   2   8      126.58      132.56      6.49 o 
   5   2   8      104.88      105.38      7.51 o 
  -5   3   8       66.75       62.39      8.29 o 
  -4   3   8      130.27      140.38      6.44 o 
  -3   3   8      161.61      158.13      5.89 o 
  -2   3   8     1254.60     1256.87     14.49 o 
  -1   3   8     1155.70     1145.94     16.02 o 
   0   3   8       18.69        2.85      5.41 o 
   1   3   8     1174.98     1186.86     25.15 o 
   2   3   8     1235.87     1217.37     15.90 o 
   3   3   8      164.65      177.28      5.55 o 
   4   3   8      127.82      134.18      6.17 o 
   5   3   8       65.84       70.64      5.86 o 
  -5   4   8        1.71        3.53      4.60 o 
  -4   4   8       64.45       56.22      7.44 o 
  -3   4   8      520.00      491.17     11.12 o 
  -2   4   8      294.66      313.52      6.20 o 
  -1   4   8      481.96      494.72      8.09 o 
   0   4   8      167.52      192.31      7.32 o 
   1   4   8      471.35      480.39     10.20 o 
   2   4   8      306.81      321.54      6.62 o 
   3   4   8      519.65      514.43      9.79 o 
   4   4   8       62.83       66.68      4.91 o 
   5   4   8        1.53       -0.35      3.57 o 
  -5   5   8        0.45        5.36      5.47 o 
  -4   5   8       28.75       25.00      4.89 o 
  -3   5   8       58.61       60.82      4.80 o 
  -2   5   8      439.38      426.97      8.07 o 
  -1   5   8      706.18      685.65     11.87 o 
   0   5   8      119.70      102.50      6.31 o 
   1   5   8      709.20      714.57     13.25 o 
   2   5   8      437.79      428.35      9.67 o 
   3   5   8       61.11       57.85      3.84 o 
   4   5   8       28.74       25.32      3.95 o 
   5   5   8        0.40       -3.26      4.21 o 
  -5   6   8       14.34       18.29      5.35 o 
  -4   6   8        0.29        7.80      4.11 o 
  -3   6   8       63.40       60.72      4.96 o 
  -2   6   8      658.58      616.56     14.01 o 
  -1   6   8      331.44      316.23      8.56 o 
   0   6   8      368.53      372.29     12.48 o 
   1   6   8      324.05      309.19     13.68 o 
   2   6   8      663.82      621.63     10.46 o 
   3   6   8       61.43       60.30      4.00 o 
   4   6   8        0.58       -0.14      3.40 o 
   5   6   8       14.32        6.69      5.13 o 
  -4   7   8       54.52       59.42      8.38 o 
  -3   7   8       75.29       75.54      6.81 o 
  -2   7   8      285.46      280.99     10.38 o 
  -1   7   8      211.86      205.49     10.46 o 
   0   7   8      241.85      252.89      7.45 o 
   1   7   8      211.96      181.31     10.03 o 
   2   7   8      285.25      277.55     10.28 o 
   3   7   8       77.46       85.93      9.10 o 
   4   7   8       55.24       59.80      7.21 o 
  -4   8   8       46.73       52.84      5.87 o 
  -3   8   8       95.84       99.31      6.41 o 
  -2   8   8        9.29        4.77      3.04 o 
  -1   8   8        1.53        5.60      4.89 o 
   0   8   8       61.77       61.93      7.47 o 
   1   8   8        1.81        3.09      5.27 o 
   2   8   8        8.31        5.99      5.30 o 
   3   8   8       95.24      105.77     10.44 o 
   4   8   8       46.12       78.20     13.61 o 
  -3   9   8       21.42       22.97      5.92 o 
  -2   9   8      103.21      110.76      7.87 o 
  -1   9   8       78.71       84.41      8.41 o 
   0   9   8      153.22      143.61     10.40 o 
   1   9   8       81.44       83.69      8.99 o 
   2   9   8      105.03      121.14     10.59 o 
   3   9   8       21.44       25.18      8.01 o 
  -3  10   8       61.67       62.51      7.99 o 
  -2  10   8       42.76       57.15      9.64 o 
  -1  10   8        7.81       12.00      6.48 o 
   0  10   8        3.30        8.78      6.16 o 
   1  10   8        7.31       17.42      7.12 o 
   2  10   8       42.53       54.58     16.00 o 
   3  10   8       62.33       84.39     11.21 o 
  -2  11   8       14.08       15.33      8.13 o 
  -1  11   8       29.97       37.61      7.97 o 
   0  11   8       42.55       36.40      8.13 o 
   1  11   8       29.85       43.36      8.73 o 
   2  11   8       13.77       17.01      6.22 o 
   1   0   9     1521.92     1651.33     21.40 o 
   2   0   9      503.73      496.70      7.93 o 
   3   0   9       66.15       65.39      3.03 o 
   4   0   9      497.87      498.52     11.53 o 
   5   0   9        1.56        0.99      4.27 o 
   6   0   9       50.18       53.51      8.20 o 
  -6   1   9        5.52        8.70      5.86 o 
  -5   1   9       47.37       41.62      6.19 o 
  -4   1   9       12.70       10.46      3.87 o 
  -3   1   9      112.55      107.25      3.50 o 
  -2   1   9      280.99      285.03      5.33 o 
  -1   1   9     2053.18     1983.68     21.96 o 
   0   1   9      177.09      190.36      3.98 o 
   1   1   9     2077.70     2025.04     26.09 o 
   2   1   9      280.97      306.65      8.68 o 
   3   1   9      115.32      103.56      4.15 o 
   4   1   9       13.52       10.08      4.47 o 
   5   1   9       48.29       36.96      6.11 o 
   6   1   9        5.44       14.32      7.53 o 
  -5   2   9        8.02        7.49      4.82 o 
  -4   2   9      341.59      316.17      8.95 o 
  -3   2   9      111.79      114.85      5.09 o 
  -2   2   9     4959.75     5071.30     70.37 o 
  -1   2   9      610.39      619.24     11.40 o 
   0   2   9      107.21      104.59      5.00 o 
   1   2   9      622.35      673.90      9.86 o 
   2   2   9     4953.28     5160.27     47.50 o 
   3   2   9      111.05      104.63      4.24 o 
   4   2   9      347.82      334.10      8.31 o 
   5   2   9        7.35        5.82      4.15 o 
  -5   3   9      102.99      100.21      8.12 o 
  -4   3   9       16.67       17.17      3.79 o 
  -3   3   9       55.92       49.92      4.06 o 
  -2   3   9     2426.24     2561.26     26.79 o 
  -1   3   9      771.55      834.46     12.51 o 
   0   3   9      697.92      660.34     14.54 o 
   1   3   9      798.47      857.67     26.13 o 
   2   3   9     2399.30     2519.70     29.40 o 
   3   3   9       55.09       54.21      4.88 o 
   4   3   9       16.76       17.14      3.55 o 
   5   3   9      102.60      101.49      6.48 o 
  -5   4   9       32.98       31.51      9.18 o 
  -4   4   9       16.60       21.56      4.31 o 
  -3   4   9      378.17      352.85     11.09 o 
  -2   4   9      228.49      220.21      5.17 o 
  -1   4   9      491.02      513.02      9.38 o 
   0   4   9      419.52      452.53     14.05 o 
   1   4   9      502.55      545.50     10.86 o 
   2   4   9      224.17      223.27      5.35 o 
   3   4   9      373.09      358.65      7.95 o 
   4   4   9       16.86       23.23      3.74 o 
   5   4   9       34.50       21.75      5.37 o 
  -5   5   9       10.00       11.57      5.93 o 
  -4   5   9       36.72       29.24      5.03 o 
  -3   5   9       52.88       58.00      7.91 o 
  -2   5   9      286.52      267.46      6.23 o 
  -1   5   9      269.27      269.11      6.75 o 
   0   5   9     3534.06     3477.28     60.58 o 
   1   5   9      268.30      270.28      7.18 o 
   2   5   9      284.74      265.91      8.98 o 
   3   5   9       54.95       57.85      4.36 o 
   4   5   9       36.94       37.64      4.51 o 
   5   5   9       10.29        9.46      5.01 o 
  -5   6   9       37.48       56.28      6.91 o 
  -4   6   9       12.86       11.87      4.49 o 
  -3   6   9      151.16      153.26      6.92 o 
  -2   6   9       83.94       82.72      4.21 o 
  -1   6   9      285.05      261.46     12.32 o 
   0   6   9      406.74      447.65     13.96 o 
   1   6   9      279.08      272.52      7.19 o 
   2   6   9       85.89       96.35      4.55 o 
   3   6   9      153.30      159.59      5.64 o 
   4   6   9       13.29       13.15      5.99 o 
   5   6   9       37.10       47.09     10.96 o 
  -4   7   9       36.47       31.53      4.90 o 
  -3   7   9        0.32        3.09      3.28 o 
  -2   7   9       26.09       29.70      3.26 o 
  -1   7   9       58.58       55.92      6.75 o 
   0   7   9      151.25      117.98     12.06 o 
   1   7   9       56.20       48.14      6.85 o 
   2   7   9       29.37       30.53      5.16 o 
   3   7   9        0.24        4.04      5.31 o 
   4   7   9       36.34       33.98     10.57 o 
  -4   8   9        3.90        6.13      4.13 o 
  -3   8   9      155.59      169.93      7.83 o 
  -2   8   9       52.23       50.39      6.71 o 
  -1   8   9      415.32      386.25     21.57 o 
   0   8   9      216.32      216.78     22.75 o 
   1   8   9      409.83      384.47     14.78 o 
   2   8   9       49.61       56.09      6.37 o 
   3   8   9      154.35      167.86     34.27 o 
   4   8   9        3.38        0.59      6.31 o 
  -3   9   9       58.17       63.55      7.48 o 
  -2   9   9       69.45       66.07      6.82 o 
  -1   9   9       98.24      108.34     13.58 o 
   0   9   9      215.09      187.12     11.34 o 
   1   9   9       95.64       95.51      9.28 o 
   2   9   9       70.68       73.78      7.24 o 
   3   9   9       57.71       66.78      9.76 o 
  -3  10   9       18.96       30.23      8.25 o 
  -2  10   9       32.29       24.48      7.77 o 
  -1  10   9       32.42       42.71      7.66 o 
   0  10   9        9.27        1.55      8.46 o 
   1  10   9       32.74       24.49     13.00 o 
   2  10   9       32.60       35.18      8.31 o 
   3  10   9       18.83       13.21      7.45 o 
  -2  11   9        5.98        3.48      7.13 o 
  -1  11   9      140.34      122.33     13.52 o 
   0  11   9        0.68        1.75      6.99 o 
   1  11   9      140.31      146.72     12.13 o 
   2  11   9        6.23       11.67      5.96 o 
   0   0  10     2681.63     2657.86     67.33 o 
   1   0  10       23.53       28.79      2.01 o 
   2   0  10      437.45      412.17      7.51 o 
   3   0  10       62.45       57.68      2.54 o 
   4   0  10      258.43      249.39      6.03 o 
   5   0  10       34.04       36.19      6.00 o 
   6   0  10        7.88       12.61      8.51 o 
  -6   1  10       23.48       25.93      6.64 o 
  -5   1  10       19.69       19.57      5.20 o 
  -4   1  10      113.86      113.06      7.34 o 
  -3   1  10      122.96      125.08      3.97 o 
  -2   1  10       84.51       88.80      2.62 o 
  -1   1  10      420.61      424.76      7.24 o 
   0   1  10        6.87        4.32      1.16 o 
   1   1  10      410.60      423.00      6.49 o 
   2   1  10       85.86       92.29      3.96 o 
   3   1  10      127.06      123.76      5.18 o 
   4   1  10      115.81       99.27      6.71 o 
   5   1  10       19.66       30.41      5.79 o 
   6   1  10       23.15       18.62     17.93 o 
  -5   2  10       77.57       54.80      6.90 o 
  -4   2  10       24.46       23.96      3.74 o 
  -3   2  10       82.74       97.72      4.94 o 
  -2   2  10     1826.30     1920.48     25.65 o 
  -1   2  10      897.05      922.44     17.20 o 
   0   2  10     1083.10     1074.04     21.32 o 
   1   2  10      919.12      977.31     20.48 o 
   2   2  10     1852.85     1952.60     26.89 o 
   3   2  10       79.84       88.73      3.66 o 
   4   2  10       24.53       29.84      4.27 o 
   5   2  10       76.72       63.95     11.74 o 
  -5   3  10        7.01       10.33      5.74 o 
  -4   3  10       27.30       27.83      4.04 o 
  -3   3  10        3.86        2.85      3.27 o 
  -2   3  10       74.43       73.39      3.83 o 
  -1   3  10      473.38      492.07      8.56 o 
   0   3  10       49.56       52.50      4.04 o 
   1   3  10      481.72      505.77     13.11 o 
   2   3  10       78.12       79.31      3.62 o 
   3   3  10        4.78        3.73      2.36 o 
   4   3  10       29.85       27.80      3.88 o 
   5   3  10        7.17       12.13      4.62 o 
  -5   4  10        0.89       -1.59      4.81 o 
  -4   4  10       22.95       20.67      4.38 o 
  -3   4  10      132.80      130.00      6.77 o 
  -2   4  10      404.79      390.74      7.19 o 
  -1   4  10      942.38      968.85     17.09 o 
   0   4  10      913.46      980.88     28.88 o 
   1   4  10      910.79      984.68     29.80 o 
   2   4  10      396.25      381.08      9.33 o 
   3   4  10      133.17      152.42      5.34 o 
   4   4  10       21.88       21.36      3.77 o 
   5   4  10        0.98        3.67      4.51 o 
  -5   5  10        8.68       10.06      7.10 o 
  -4   5  10       91.34       85.07     11.76 o 
  -3   5  10      135.40      135.23      6.43 o 
  -2   5  10      104.73       99.69      4.08 o 
  -1   5  10      335.36      360.91      9.53 o 
   0   5  10      253.99      245.28      9.45 o 
   1   5  10      334.89      390.78      9.08 o 
   2   5  10       97.43      103.62      4.34 o 
   3   5  10      134.17      131.93      5.17 o 
   4   5  10       88.21       76.41      6.68 o 
   5   5  10        8.56       11.23      7.33 o 
  -5   6  10        0.35        8.41      6.00 o 
  -4   6  10        2.30       -4.24      3.64 o 
  -3   6  10      432.50      390.92     10.62 o 
  -2   6  10       23.99       21.93      3.02 o 
  -1   6  10      282.53      261.75      7.24 o 
   0   6  10       94.55      106.58      7.50 o 
   1   6  10      294.83      295.90      8.30 o 
   2   6  10       23.11       22.25      3.06 o 
   3   6  10      435.49      419.97      9.96 o 
   4   6  10        2.59        0.90      3.48 o 
   5   6  10        0.31        4.08      5.18 o 
  -4   7  10       13.98       23.06      4.54 o 
  -3   7  10      244.41      227.64     11.53 o 
  -2   7  10       75.70       73.71      4.21 o 
  -1   7  10      190.37      180.20     14.02 o 
   0   7  10      294.93      263.43     11.69 o 
   1   7  10      190.09      185.71     10.47 o 
   2   7  10       75.56       71.87      6.23 o 
   3   7  10      244.83      254.70     13.48 o 
   4   7  10       13.60       12.53      6.00 o 
  -4   8  10       20.54       27.57      5.08 o 
  -3   8  10       16.84       15.99      4.12 o 
  -2   8  10      153.57      164.01      6.67 o 
  -1   8  10       92.02       86.30      8.02 o 
   0   8  10      182.86      182.45     10.73 o 
   1   8  10       95.15      103.21      8.81 o 
   2   8  10      154.36      163.49      8.91 o 
   3   8  10       18.02       17.84      6.45 o 
   4   8  10       20.76       16.90      7.28 o 
  -3   9  10       49.99       70.25      7.62 o 
  -2   9  10        2.87       -1.50      4.36 o 
  -1   9  10       40.71       50.06      7.31 o 
   0   9  10        4.11       10.20      8.63 o 
   1   9  10       39.12       40.40      7.96 o 
   2   9  10        2.63       -0.01      7.39 o 
   3   9  10       51.04       57.25     11.37 o 
  -3  10  10       44.24       42.98     16.17 o 
  -2  10  10       11.46        8.44      6.36 o 
  -1  10  10       42.33       57.39      8.25 o 
   0  10  10       15.82       18.67      7.81 o 
   1  10  10       42.90       47.85     13.25 o 
   2  10  10       12.41        5.71      5.43 o 
   3  10  10       43.18       40.59      9.25 o 
  -2  11  10       31.53       30.02      8.90 o 
  -1  11  10       13.41       10.07     12.45 o 
   0  11  10       17.98       19.45      7.64 o 
   1  11  10       13.27       24.73      7.50 o 
   2  11  10       31.13       40.04      7.23 o 
   1   0  11      436.59      404.58      6.91 o 
   2   0  11      401.26      384.79      7.52 o 
   3   0  11       18.12       17.55      1.85 o 
   4   0  11      174.17      170.61      5.59 o 
   5   0  11        6.49        2.19      4.22 o 
   6   0  11        0.14       -4.50      5.61 o 
  -5   1  11       63.92       59.51      6.89 o 
  -4   1  11      268.65      254.91     16.08 o 
  -3   1  11       57.44       58.07      3.66 o 
  -2   1  11     1804.65     1842.70     24.33 o 
  -1   1  11     1074.73     1072.53     14.29 o 
   0   1  11      175.28      169.48      5.02 o 
   1   1  11     1096.88     1116.33     13.94 o 
   2   1  11     1823.47     1906.71     30.00 o 
   3   1  11       54.80       56.29      5.64 o 
   4   1  11      264.42      273.89      8.63 o 
   5   1  11       62.87       61.20      5.75 o 
  -5   2  11        1.05       -0.48      4.02 o 
  -4   2  11      121.95      121.11      8.59 o 
  -3   2  11      550.24      499.46     14.35 o 
  -2   2  11     2180.70     2171.26     24.78 o 
  -1   2  11     1749.67     1839.57     28.07 o 
   0   2  11     1188.16     1153.64     31.52 o 
   1   2  11     1755.45     1866.15     34.41 o 
   2   2  11     2179.40     2170.02     29.40 o 
   3   2  11      553.49      537.57     10.40 o 
   4   2  11      118.89      118.02      6.21 o 
   5   2  11        1.10        6.42      3.79 o 
  -5   3  11       13.39       12.66      5.75 o 
  -4   3  11      142.69      131.54      8.33 o 
  -3   3  11      109.31      117.10     10.16 o 
  -2   3  11     1361.15     1325.86     16.23 o 
  -1   3  11      438.47      469.66      8.36 o 
   0   3  11      763.84      755.81     13.71 o 
   1   3  11      443.12      467.78     17.66 o 
   2   3  11     1353.42     1311.46     16.85 o 
   3   3  11      112.74      114.52      4.32 o 
   4   3  11      139.80      129.83      6.25 o 
   5   3  11       14.04        8.03     10.10 o 
  -5   4  11       10.30        7.74      5.45 o 
  -4   4  11       12.26        6.18      3.98 o 
  -3   4  11       55.97       51.43      5.08 o 
  -2   4  11       70.88       84.84      4.17 o 
  -1   4  11      209.11      216.17      7.64 o 
   0   4  11       36.37       51.41      9.32 o 
   1   4  11      213.70      212.55      8.42 o 
   2   4  11       75.67       88.01      3.85 o 
   3   4  11       58.90       55.65      3.70 o 
   4   4  11       12.63        9.06      3.41 o 
   5   4  11        9.68        6.39      4.86 o 
  -5   5  11       23.41       37.52      7.56 o 
  -4   5  11        4.22        9.25      4.15 o 
  -3   5  11       90.83       89.95      5.56 o 
  -2   5  11       81.08       87.30      3.94 o 
  -1   5  11      272.35      301.96      8.53 o 
   0   5  11       12.03       22.06      4.37 o 
   1   5  11      277.62      302.47      7.98 o 
   2   5  11       85.06       87.07      4.03 o 
   3   5  11       87.40       81.71      4.68 o 
   4   5  11        4.27        2.00      4.04 o 
   5   5  11       24.52       27.10      6.59 o 
  -5   6  11       11.85       -2.37      5.24 o 
  -4   6  11        0.29        3.43      4.07 o 
  -3   6  11       21.57       29.26      4.16 o 
  -2   6  11      165.85      172.82      5.70 o 
  -1   6  11      215.12      218.85      6.72 o 
   0   6  11      857.43      736.55     18.92 o 
   1   6  11      212.28      217.49      6.84 o 
   2   6  11      159.17      166.55      5.78 o 
   3   6  11       20.33       30.70      4.79 o 
   4   6  11        0.34        0.24      3.93 o 
   5   6  11       12.34       14.75      6.66 o 
  -4   7  11        4.07        3.56      4.21 o 
  -3   7  11      317.07      324.97     11.62 o 
  -2   7  11        4.02        5.87      2.62 o 
  -1   7  11       85.12       90.62      4.99 o 
   0   7  11      576.00      562.90     16.98 o 
   1   7  11       85.57       92.26     13.86 o 
   2   7  11        4.93        8.40      3.45 o 
   3   7  11      317.80      319.49     15.19 o 
   4   7  11        4.30        7.47      5.96 o 
  -4   8  11       42.90       44.07      7.06 o 
  -3   8  11       24.26       38.60      4.88 o 
  -2   8  11      338.78      357.54     14.84 o 
  -1   8  11      262.13      235.96     11.47 o 
   0   8  11       65.59       64.09     14.74 o 
   1   8  11      270.07      238.93     12.18 o 
   2   8  11      341.09      356.01     31.91 o 
   3   8  11       24.09       33.54      7.52 o 
   4   8  11       43.27       61.36      9.69 o 
  -3   9  11       41.72       45.78      8.59 o 
  -2   9  11       18.93       17.77      5.80 o 
  -1   9  11       34.76       40.08      6.00 o 
   0   9  11       46.23       49.81      8.24 o 
   1   9  11       33.98       39.94      7.49 o 
   2   9  11       17.56       24.61      5.77 o 
   3   9  11       41.60       48.63      8.85 o 
  -3  10  11       26.94       27.77      8.65 o 
  -2  10  11        2.37       -1.59      8.17 o 
  -1  10  11       96.64       87.75      7.87 o 
   0  10  11       90.99       87.33      9.45 o 
   1  10  11       95.99       74.79      9.11 o 
   2  10  11        2.50        0.35      5.42 o 
   3  10  11       27.57       33.14      8.79 o 
  -2  11  11       54.96       69.86     11.09 o 
  -1  11  11       23.39       25.50      6.72 o 
   0  11  11       63.52       63.53      9.28 o 
   1  11  11       23.32       36.86      8.40 o 
   2  11  11       54.34       59.28     10.70 o 
   0   0  12     2439.85     2579.73     66.29 o 
   1   0  12     3001.66     3055.12     43.70 o 
   2   0  12       10.63        8.52      2.01 o 
   3   0  12      450.41      434.05      9.11 o 
   4   0  12        0.01        3.50      2.67 o 
   5   0  12       19.25       22.58      5.33 o 
  -5   1  12       48.66       52.22      8.03 o 
  -4   1  12       28.74       28.50      9.41 o 
  -3   1  12       10.24       10.47      1.98 o 
  -2   1  12      394.62      400.24      7.70 o 
  -1   1  12      389.52      420.11      9.42 o 
   0   1  12     4118.62     4096.59     57.39 o 
   1   1  12      396.09      424.34      7.31 o 
   2   1  12      413.89      405.24      8.02 o 
   3   1  12       10.58       11.64      2.83 o 
   4   1  12       28.59       30.03      6.09 o 
   5   1  12       48.42       56.05      7.40 o 
  -5   2  12       29.68       45.90      7.70 o 
  -4   2  12      179.34      169.47      7.60 o 
  -3   2  12      219.19      192.94      7.39 o 
  -2   2  12      116.67       95.64      2.53 o 
  -1   2  12      591.25      548.99     10.75 o 
   0   2  12     1188.35     1391.84     25.67 o 
   1   2  12      597.15      576.95     13.20 o 
   2   2  12      112.62       98.46      4.24 o 
   3   2  12      219.48      224.03      6.31 o 
   4   2  12      178.77      171.68      7.20 o 
   5   2  12       28.92       32.99      4.96 o 
  -5   3  12       49.73       52.03     11.04 o 
  -4   3  12        3.19        7.41      3.67 o 
  -3   3  12       39.90       34.11      4.45 o 
  -2   3  12      687.14      689.05      9.35 o 
  -1   3  12        0.41        2.08      1.84 o 
   0   3  12      731.93      687.45     12.97 o 
   1   3  12        0.70       -2.26      3.34 o 
   2   3  12      691.67      686.80     17.36 o 
   3   3  12       41.33       37.46      3.06 o 
   4   3  12        3.05       -1.64      3.37 o 
   5   3  12       49.29       52.05      6.56 o 
  -5   4  12       47.75       45.40      8.02 o 
  -4   4  12       87.55       79.66      6.38 o 
  -3   4  12      166.12      166.76      7.62 o 
  -2   4  12      385.61      394.65      7.38 o 
  -1   4  12      120.39      139.81      4.81 o 
   0   4  12      405.58      441.80     12.30 o 
   1   4  12      119.35      144.97      7.05 o 
   2   4  12      376.44      372.63      7.70 o 
   3   4  12      166.23      170.70      6.17 o 
   4   4  12       92.88       80.94      5.35 o 
   5   4  12       46.69       38.44      6.21 o 
  -5   5  12        0.60        2.87      7.09 o 
  -4   5  12       56.99       52.60      5.84 o 
  -3   5  12      125.65      112.18      6.08 o 
  -2   5  12       96.94      105.07      4.29 o 
  -1   5  12      961.95      960.69     19.88 o 
   0   5  12      616.18      608.77     15.92 o 
   1   5  12      944.36      978.39     22.58 o 
   2   5  12       96.19      100.70      4.24 o 
   3   5  12      123.34      119.03      7.70 o 
   4   5  12       57.64       60.84      6.28 o 
   5   5  12        0.67        0.20      4.52 o 
  -5   6  12       10.23        9.92      6.04 o 
  -4   6  12       44.83       52.52      7.21 o 
  -3   6  12      122.13      118.06      6.42 o 
  -2   6  12      958.62      894.43     14.34 o 
  -1   6  12        4.39        4.78      2.53 o 
   0   6  12       74.05       74.29      6.72 o 
   1   6  12        4.20        7.44      3.01 o 
   2   6  12      957.72      905.89     15.00 o 
   3   6  12      123.30      112.46      6.87 o 
   4   6  12       44.67       52.04      6.17 o 
   5   6  12       10.19       13.79      6.68 o 
  -4   7  12        0.05        1.16      4.12 o 
  -3   7  12       33.12       43.46      4.95 o 
  -2   7  12       94.52       96.76      4.66 o 
  -1   7  12     1040.48      949.20     16.37 o 
   0   7  12       70.90       69.18      7.33 o 
   1   7  12     1044.84      978.00     45.80 o 
   2   7  12       96.23       86.73      8.43 o 
   3   7  12       32.79       48.12     19.82 o 
   4   7  12        0.04        2.79      5.62 o 
  -4   8  12       49.17       51.74      6.03 o 
  -3   8  12      101.75       97.15      6.44 o 
  -2   8  12       38.26       45.37      7.08 o 
  -1   8  12       77.52       77.11      6.86 o 
   0   8  12      140.85      133.19     16.76 o 
   1   8  12       75.27       70.71      7.90 o 
   2   8  12       37.78       28.35      7.17 o 
   3   8  12      100.83       93.01     10.06 o 
   4   8  12       50.23       59.86      9.69 o 
  -3   9  12        0.82        4.99      6.15 o 
  -2   9  12       64.80       61.37     13.78 o 
  -1   9  12       24.07       16.45      5.38 o 
   0   9  12        0.14        2.38      4.96 o 
   1   9  12       24.96       32.78      7.20 o 
   2   9  12       66.69       62.15      9.92 o 
   3   9  12        1.00       11.94      6.61 o 
  -3  10  12       59.15       63.19     10.19 o 
  -2  10  12        3.26        5.80      6.73 o 
  -1  10  12       63.19       78.60      7.72 o 
   0  10  12       42.63       34.76      7.96 o 
   1  10  12       61.83       53.23      8.45 o 
   2  10  12        3.24        0.58      4.97 o 
   3  10  12       59.15       68.69     10.73 o 
  -1  11  12        6.83        7.18      7.20 o 
   0  11  12       72.09      102.31     10.69 o 
   1  11  12        6.81        8.04      6.74 o 
   1   0  13      351.78      403.54      7.02 o 
   2   0  13       33.30       43.40      3.40 o 
   3   0  13        7.99        6.99      2.26 o 
   4   0  13       71.20       73.00      4.25 o 
   5   0  13      110.99      113.30      8.69 o 
  -5   1  13       17.28       24.71      9.15 o 
  -4   1  13       57.65       60.77     14.27 o 
  -3   1  13      174.71      184.94      5.05 o 
  -2   1  13      525.51      570.82      9.92 o 
  -1   1  13     1407.36     1434.31     28.16 o 
   0   1  13      106.87      132.33      4.62 o 
   1   1  13     1405.98     1429.83     19.32 o 
   2   1  13      516.58      546.49      9.92 o 
   3   1  13      175.13      175.13      5.65 o 
   4   1  13       58.13       60.36      3.79 o 
   5   1  13       16.99       19.47      3.72 o 
  -5   2  13        4.28       -2.48      4.71 o 
  -4   2  13        6.75        9.50      5.42 o 
  -3   2  13      396.50      384.74     10.44 o 
  -2   2  13     2777.91     2803.52     36.22 o 
  -1   2  13       20.36       24.98      2.61 o 
   0   2  13       30.38       40.34      2.20 o 
   1   2  13       18.06       21.16      2.43 o 
   2   2  13     2784.64     2797.68     50.99 o 
   3   2  13      399.24      408.74     11.19 o 
   4   2  13        6.86       10.08      3.42 o 
   5   2  13        4.18        6.24      3.83 o 
  -5   3  13       67.82       75.34     21.65 o 
  -4   3  13       44.65       56.04      6.53 o 
  -3   3  13      156.42      154.03      9.40 o 
  -2   3  13      279.15      275.94      5.45 o 
  -1   3  13     1193.65     1253.64     18.52 o 
   0   3  13     2698.02     2557.74     46.84 o 
   1   3  13     1201.20     1193.46     34.59 o 
   2   3  13      273.94      264.21      5.86 o 
   3   3  13      152.16      152.08      5.25 o 
   4   3  13       43.43       49.62      5.63 o 
   5   3  13       66.33       62.15      6.97 o 
  -5   4  13        3.33        8.91     11.35 o 
  -4   4  13       31.25       30.22      4.98 o 
  -3   4  13      688.15      631.70     14.98 o 
  -2   4  13       59.50       53.27      3.09 o 
  -1   4  13     1009.85     1023.84     15.75 o 
   0   4  13      156.17      155.03      7.13 o 
   1   4  13     1023.07     1010.79     31.60 o 
   2   4  13       60.10       65.30      3.39 o 
   3   4  13      683.05      684.25     12.95 o 
   4   4  13       32.08       33.12      6.23 o 
   5   4  13        3.76       13.40      5.96 o 
  -5   5  13        9.09       14.66      6.29 o 
  -4   5  13       10.69        8.59      4.16 o 
  -3   5  13       99.72       93.45      5.68 o 
  -2   5  13      253.38      235.10      6.05 o 
  -1   5  13       72.39       78.43      5.17 o 
   0   5  13        9.14        3.41      4.35 o 
   1   5  13       73.95       75.93      6.30 o 
   2   5  13      248.68      233.44      8.58 o 
   3   5  13      103.68      115.60      6.81 o 
   4   5  13       10.62        8.84      5.78 o 
   5   5  13        9.75        5.49      5.61 o 
  -5   6  13       14.57       14.91      6.53 o 
  -4   6  13        9.81       12.15      4.77 o 
  -3   6  13       61.64       72.50      5.38 o 
  -2   6  13        4.61        1.55      2.55 o 
  -1   6  13        9.19        4.46      2.92 o 
   0   6  13       63.06       50.15     13.11 o 
   1   6  13       10.03        3.90      4.89 o 
   2   6  13        4.71        4.83      2.32 o 
   3   6  13       62.36       66.58      5.87 o 
   4   6  13        9.53       11.55      4.49 o 
   5   6  13       14.17       18.89      6.80 o 
  -4   7  13        6.63       13.52      4.81 o 
  -3   7  13       24.83       24.81      4.20 o 
  -2   7  13       21.33       23.64      4.40 o 
  -1   7  13        2.95        3.78      4.13 o 
   0   7  13       98.00       79.27      7.55 o 
   1   7  13        3.59        8.89      5.39 o 
   2   7  13       19.08       10.51      7.26 o 
   3   7  13       25.81       39.99      7.41 o 
   4   7  13        6.64        9.37      6.10 o 
  -4   8  13       12.73       12.30      4.53 o 
  -3   8  13       44.62       43.34      5.12 o 
  -2   8  13       18.87       23.52      3.88 o 
  -1   8  13      282.29      252.11      9.92 o 
   0   8  13        0.01        1.69      7.46 o 
   1   8  13      275.02      267.42     12.83 o 
   2   8  13       18.51       22.20      6.80 o 
   3   8  13       45.98       44.72      8.21 o 
   4   8  13       12.13       17.43      7.26 o 
  -3   9  13        9.70        7.95      6.36 o 
  -2   9  13       52.93       66.53     16.77 o 
  -1   9  13       49.41       51.46      6.37 o 
   0   9  13      498.21      501.24     17.97 o 
   1   9  13       46.87       54.16      7.93 o 
   2   9  13       54.64       43.62      8.29 o 
   3   9  13        9.45       18.32      7.12 o 
  -2  10  13       89.91       76.22     20.00 o 
  -1  10  13       52.75       56.14      6.98 o 
   0  10  13      165.26      147.92     11.25 o 
   1  10  13       53.47       53.04      8.58 o 
   2  10  13       90.27       89.66      9.37 o 
  -1  11  13       50.05       59.07     10.26 o 
   0  11  13       10.45        9.89     12.19 o 
   1  11  13       49.90       47.66     11.65 o 
   0   0  14     1486.41     1645.52     45.15 o 
   1   0  14      108.00      107.29      3.33 o 
   2   0  14     1227.91     1193.05     24.43 o 
   3   0  14        0.85        6.52      2.32 o 
   4   0  14       48.22       50.61      4.09 o 
   5   0  14        5.23        6.52      5.77 o 
  -5   1  14       18.27       17.68      6.06 o 
  -4   1  14       83.56       74.88      8.23 o 
  -3   1  14      322.69      334.30      9.94 o 
  -2   1  14      195.48      201.64      6.01 o 
  -1   1  14      139.45      127.60      5.82 o 
   0   1  14      489.09      475.90     10.75 o 
   1   1  14      143.60      148.33      4.12 o 
   2   1  14      197.30      213.62      6.65 o 
   3   1  14      324.09      316.51      9.01 o 
   4   1  14       82.53       86.94      5.82 o 
   5   1  14       17.25       20.35      3.55 o 
  -5   2  14       30.04       24.95      6.71 o 
  -4   2  14       84.03       81.12      5.80 o 
  -3   2  14      397.95      425.21     11.20 o 
  -2   2  14       60.34       70.66      3.84 o 
  -1   2  14      368.87      355.35      8.27 o 
   0   2  14      269.27      243.53      5.33 o 
   1   2  14      375.38      362.33      8.15 o 
   2   2  14       66.34       74.38      4.49 o 
   3   2  14      402.56      410.92     11.94 o 
   4   2  14       83.66       83.28      6.26 o 
   5   2  14       30.55       32.27      4.34 o 
  -5   3  14       59.97       53.61      8.62 o 
  -4   3  14      103.89      113.16      6.88 o 
  -3   3  14      327.47      313.94     10.18 o 
  -2   3  14      478.98      484.24      8.16 o 
  -1   3  14      680.23      696.05     14.44 o 
   0   3  14       76.03       75.88      5.35 o 
   1   3  14      680.63      684.52     21.45 o 
   2   3  14      475.50      466.53      9.67 o 
   3   3  14      330.91      334.89      9.01 o 
   4   3  14      107.25      105.07      6.98 o 
   5   3  14       59.30       59.59      8.12 o 
  -5   4  14       76.54       65.45      9.15 o 
  -4   4  14       22.64       20.55      4.65 o 
  -3   4  14      551.60      525.23     16.99 o 
  -2   4  14      228.77      233.90      5.66 o 
  -1   4  14      305.03      270.70      6.72 o 
   0   4  14      467.16      432.38     10.32 o 
   1   4  14      306.21      262.87     13.97 o 
   2   4  14      225.83      249.07      5.96 o 
   3   4  14      549.97      520.13     12.60 o 
   4   4  14       23.15       29.49      6.14 o 
   5   4  14       75.58       79.31      8.82 o 
  -5   5  14       17.51       20.84      6.62 o 
  -4   5  14       65.23       77.64      7.77 o 
  -3   5  14       36.81       44.33      4.59 o 
  -2   5  14       83.01       80.86      4.54 o 
  -1   5  14      134.40      128.52      5.25 o 
   0   5  14        6.00        9.96      4.05 o 
   1   5  14      133.70      145.45      8.26 o 
   2   5  14       80.13       83.38      3.80 o 
   3   5  14       36.51       41.34      4.90 o 
   4   5  14       65.35       91.09      9.06 o 
   5   5  14       17.46       12.40      6.35 o 
  -5   6  14        0.94       -6.91      4.90 o 
  -4   6  14       78.64       75.93      9.01 o 
  -3   6  14      144.30      145.63      7.01 o 
  -2   6  14        6.23        7.50      2.76 o 
  -1   6  14      248.64      230.08      7.38 o 
   0   6  14       40.92       52.97     10.45 o 
   1   6  14      252.91      250.35      7.99 o 
   2   6  14        6.41        5.48      3.60 o 
   3   6  14      142.95      145.29     13.96 o 
   4   6  14       79.61       89.10     13.99 o 
   5   6  14        1.00        6.14      6.12 o 
  -4   7  14       34.92       26.57      5.62 o 
  -3   7  14       45.09       46.41      5.05 o 
  -2   7  14      252.69      252.29      7.82 o 
  -1   7  14       10.94       11.05      3.06 o 
   0   7  14       87.22       96.29      8.27 o 
   1   7  14       10.81        9.59      5.64 o 
   2   7  14      248.10      249.33     12.56 o 
   3   7  14       45.69       50.79     10.96 o 
   4   7  14       35.14       44.87      8.73 o 
  -4   8  14       14.60       18.16      4.76 o 
  -3   8  14        0.88        1.62      3.48 o 
  -2   8  14      168.77      176.81      7.04 o 
  -1   8  14      117.37      117.40      6.55 o 
   0   8  14      267.53      276.93     14.78 o 
   1   8  14      120.23      117.38      9.34 o 
   2   8  14      171.22      198.80     25.86 o 
   3   8  14        0.68       10.98      7.66 o 
   4   8  14       14.38       23.42     10.97 o 
  -3   9  14       26.37       31.84      7.66 o 
  -2   9  14        5.50       10.71     11.71 o 
  -1   9  14       63.56       71.09      7.53 o 
   0   9  14      114.19      112.88      9.74 o 
   1   9  14       62.73       70.40      8.66 o 
   2   9  14        5.79       -3.93      5.67 o 
   3   9  14       25.96       29.29      7.56 o 
  -2  10  14       12.09       12.03      6.97 o 
  -1  10  14       31.84       33.89      6.32 o 
   0  10  14        0.50       -1.75     11.54 o 
   1  10  14       31.02       25.64      7.52 o 
   2  10  14       11.93       17.08      7.47 o 
  -1  11  14        6.18        0.41      6.03 o 
   0  11  14       67.98       64.26      9.80 o 
   1  11  14        6.68       18.07      7.78 o 
   1   0  15     2168.57     2288.33     45.96 o 
   2   0  15       53.35       50.25      4.31 o 
   3   0  15      607.15      550.45     12.45 o 
   4   0  15       12.17       16.51      3.18 o 
   5   0  15        1.04        0.05      5.23 o 
  -5   1  15       24.29       20.75      6.63 o 
  -4   1  15        6.33        8.98      9.46 o 
  -3   1  15       68.93       67.36      3.83 o 
  -2   1  15        4.98        5.40      2.68 o 
  -1   1  15      195.70      209.36      7.65 o 
   0   1  15     1384.55     1399.05     26.23 o 
   1   1  15      179.74      207.11      6.57 o 
   2   1  15        6.05        4.73      3.42 o 
   3   1  15       68.25       76.60      4.93 o 
   4   1  15        6.48        8.84      4.43 o 
   5   1  15       23.82       24.58      3.62 o 
  -5   2  15        8.27        7.91      5.50 o 
  -4   2  15       80.47       80.88      8.19 o 
  -3   2  15      240.98      236.78     12.91 o 
  -2   2  15      393.49      412.84      9.93 o 
  -1   2  15     1130.04     1146.67     31.73 o 
   0   2  15      263.64      232.91      5.25 o 
   1   2  15     1121.30     1131.22     30.83 o 
   2   2  15      405.86      389.91      8.34 o 
   3   2  15      242.99      216.33     10.37 o 
   4   2  15       76.30       80.81      6.33 o 
   5   2  15        7.77        7.81      3.36 o 
  -5   3  15       33.35       29.61      7.11 o 
  -4   3  15       22.00       28.43      4.87 o 
  -3   3  15       86.49       96.95     11.20 o 
  -2   3  15      572.74      617.55      9.71 o 
  -1   3  15      624.90      614.21     19.64 o 
   0   3  15      164.50      147.92      7.10 o 
   1   3  15      628.64      605.51     14.77 o 
   2   3  15      582.50      606.41     11.52 o 
   3   3  15       87.95       91.44      5.93 o 
   4   3  15       21.75       17.66      4.55 o 
   5   3  15       34.01       23.84      6.39 o 
  -5   4  15       20.13       25.17      8.00 o 
  -4   4  15        3.59        0.80      3.82 o 
  -3   4  15      258.89      243.40      9.33 o 
  -2   4  15      108.92      121.40      4.36 o 
  -1   4  15       57.20       62.97      3.63 o 
   0   4  15       15.23        7.03      2.67 o 
   1   4  15       57.03       72.20      8.40 o 
   2   4  15      113.61      115.57      6.12 o 
   3   4  15      250.48      244.59      9.31 o 
   4   4  15        3.39        2.74      4.73 o 
   5   4  15       20.60       31.17     12.51 o 
  -5   5  15        6.15        0.76      5.47 o 
  -4   5  15       89.98       85.34      7.10 o 
  -3   5  15      133.68      129.06      7.46 o 
  -2   5  15       36.49       34.38      3.18 o 
  -1   5  15      126.32      129.31      5.34 o 
   0   5  15       10.59       10.34      3.96 o 
   1   5  15      126.86      124.30     10.84 o 
   2   5  15       37.36       33.48      4.92 o 
   3   5  15      131.91      140.26     11.45 o 
   4   5  15       90.49       92.13     11.25 o 
   5   5  15        5.76        6.03      6.09 o 
  -4   6  15        3.03        1.45      4.24 o 
  -3   6  15       30.54       36.76      4.50 o 
  -2   6  15      407.74      397.87     13.30 o 
  -1   6  15      316.49      292.76      8.32 o 
   0   6  15       50.21       70.76      8.79 o 
   1   6  15      314.40      322.73     16.36 o 
   2   6  15      403.51      396.40     11.30 o 
   3   6  15       30.34       34.65      4.88 o 
   4   6  15        3.15       12.69      4.63 o 
  -4   7  15        4.19       -2.97      4.10 o 
  -3   7  15        1.17        3.24      3.42 o 
  -2   7  15       73.90       77.02      7.71 o 
  -1   7  15      130.63      142.02      8.00 o 
   0   7  15      107.68      120.13      8.92 o 
   1   7  15      135.25      148.61     10.39 o 
   2   7  15       69.63       64.83      8.20 o 
   3   7  15        1.36       12.82      7.87 o 
   4   7  15        4.42        9.09      5.74 o 
  -4   8  15       18.80       15.87      5.36 o 
  -3   8  15       19.57       21.67      4.39 o 
  -2   8  15      219.67      223.47      7.87 o 
  -1   8  15       20.00       24.99      5.76 o 
   0   8  15        6.29        6.50     10.77 o 
   1   8  15       21.25       28.79      6.57 o 
   2   8  15      222.51      206.42     12.75 o 
   3   8  15       20.42       23.46      6.86 o 
   4   8  15       19.11       26.50      7.78 o 
  -3   9  15       33.66       42.35      8.47 o 
  -2   9  15       21.17       19.83      7.26 o 
  -1   9  15       71.42       72.90      6.12 o 
   0   9  15        0.96        9.06      6.08 o 
   1   9  15       73.66       80.41      9.11 o 
   2   9  15       21.75       12.32      6.43 o 
   3   9  15       34.09       45.44      8.63 o 
  -2  10  15       23.33       29.51      8.34 o 
  -1  10  15       37.53       32.67      6.21 o 
   0  10  15       78.16       75.13      9.15 o 
   1  10  15       37.79       36.45      8.02 o 
   2  10  15       23.31       18.04      7.60 o 
  -1  11  15       33.37       41.55      7.26 o 
   0  11  15       29.66       27.28      7.97 o 
   1  11  15       31.56       26.77     15.60 o 
   0   0  16     1742.28     1624.57     45.57 o 
   1   0  16     4619.80     4905.51     78.16 o 
   2   0  16        2.26       -0.94      2.44 o 
   3   0  16      223.58      193.70      7.06 o 
   4   0  16       92.45       90.75      5.53 o 
   5   0  16       38.08       43.09      3.87 o 
  -5   1  16       14.73       13.85      6.10 o 
  -4   1  16       94.13       83.88      8.27 o 
  -3   1  16      101.31       93.17      5.34 o 
  -2   1  16      281.87      269.11     12.03 o 
  -1   1  16     1431.45     1441.05     29.19 o 
   0   1  16     4795.24     4923.66     83.53 o 
   1   1  16     1439.88     1559.49     18.64 o 
   2   1  16      276.64      254.59      8.89 o 
   3   1  16      100.50       91.90      5.38 o 
   4   1  16       93.15       92.44      5.59 o 
   5   1  16       15.00       13.92      3.29 o 
  -5   2  16       22.70       27.93     11.93 o 
  -4   2  16       80.57       78.68      8.22 o 
  -3   2  16      434.55      437.50     11.57 o 
  -2   2  16      378.30      353.59     13.38 o 
  -1   2  16      322.69      311.48     14.90 o 
   0   2  16       22.60       27.16      1.96 o 
   1   2  16      325.39      303.46      7.44 o 
   2   2  16      375.82      359.73      9.17 o 
   3   2  16      434.38      437.81     14.28 o 
   4   2  16       79.29       71.50      4.84 o 
   5   2  16       22.55       28.79      4.10 o 
  -5   3  16        0.50       -3.29      4.40 o 
  -4   3  16      109.46      115.25      7.18 o 
  -3   3  16      540.13      480.94     15.75 o 
  -2   3  16     1176.79     1224.94     17.86 o 
  -1   3  16      100.53      138.04      5.45 o 
   0   3  16      496.14      526.54     20.88 o 
   1   3  16      110.19      154.79      6.88 o 
   2   3  16     1179.87     1195.01     21.54 o 
   3   3  16      544.94      520.14     13.51 o 
   4   3  16      110.45      118.11      7.48 o 
   5   3  16        0.51       -2.03      3.42 o 
  -5   4  16       28.80       36.44      8.04 o 
  -4   4  16      126.86      126.81      9.07 o 
  -3   4  16      168.06      178.80      8.32 o 
  -2   4  16      478.91      433.30      8.17 o 
  -1   4  16       11.11       17.18      2.64 o 
   0   4  16       10.39       13.49      3.45 o 
   1   4  16        9.65       16.77      5.98 o 
   2   4  16      483.55      459.44     11.74 o 
   3   4  16      168.52      165.61      7.81 o 
   4   4  16      130.72      147.19     10.03 o 
   5   4  16       28.19       26.53      6.84 o 
  -5   5  16        4.85        5.12      5.61 o 
  -4   5  16        2.08       12.45      4.68 o 
  -3   5  16       15.69       20.14      4.72 o 
  -2   5  16      109.22      109.67      4.60 o 
  -1   5  16      600.97      578.26     11.43 o 
   0   5  16       48.96       46.84      4.51 o 
   1   5  16      596.81      542.91     22.56 o 
   2   5  16      106.47       97.67      6.12 o 
   3   5  16       16.12       22.72      4.22 o 
   4   5  16        1.90        6.17      4.82 o 
   5   5  16        4.90        3.84      5.63 o 
  -4   6  16       94.62      104.54      7.97 o 
  -3   6  16       68.99       68.05      5.51 o 
  -2   6  16      700.84      662.88     14.32 o 
  -1   6  16      160.13      156.55      6.43 o 
   0   6  16      217.19      227.53     10.46 o 
   1   6  16      159.27      162.87      9.67 o 
   2   6  16      697.53      633.37     15.03 o 
   3   6  16       68.26       67.72      5.93 o 
   4   6  16       94.06      100.71      7.72 o 
  -4   7  16        0.87        3.06      4.50 o 
  -3   7  16       31.65       36.97      4.84 o 
  -2   7  16      255.65      235.11      8.54 o 
  -1   7  16      759.47      701.07     20.26 o 
   0   7  16      199.03      192.25     14.90 o 
   1   7  16      761.21      754.23     26.05 o 
   2   7  16      256.99      224.20     12.48 o 
   3   7  16       32.31       33.47      7.64 o 
   4   7  16        0.74        2.47      5.60 o 
  -4   8  16       19.66       16.03      5.42 o 
  -3   8  16       74.52       72.01      6.11 o 
  -2   8  16       60.54       67.33      6.25 o 
  -1   8  16       15.47       18.59      3.36 o 
   0   8  16      157.33      148.56     23.87 o 
   1   8  16       15.05       18.85      6.27 o 
   2   8  16       59.36       51.91      8.25 o 
   3   8  16       73.74       67.20      9.38 o 
   4   8  16       19.61       11.26      6.87 o 
  -3   9  16       17.61       10.70      6.79 o 
  -2   9  16       34.93       33.97      8.06 o 
  -1   9  16       30.82       36.34      6.40 o 
   0   9  16       40.16       39.34      7.44 o 
   1   9  16       32.65       37.33      7.70 o 
   2   9  16       35.66       31.62      7.60 o 
   3   9  16       17.99       34.19      7.94 o 
  -2  10  16       67.24       62.37      9.62 o 
  -1  10  16       26.92       32.08      6.22 o 
   0  10  16       12.45        9.74      6.13 o 
   1  10  16       26.11       30.13     10.04 o 
   2  10  16       67.69       53.37     13.41 o 
  -1  11  16       42.63       47.30      7.42 o 
   0  11  16      127.16      107.41     11.20 o 
   1  11  16       43.04       39.02      8.82 o 
   1   0  17      108.98      100.61      6.36 o 
   2   0  17        5.22        9.86      3.14 o 
   3   0  17       34.37       27.91      3.79 o 
   4   0  17       98.31       91.47     12.37 o 
   5   0  17        0.17        2.67      2.81 o 
  -5   1  17        2.05        2.37      5.44 o 
  -4   1  17       10.60       13.78      5.22 o 
  -3   1  17      316.19      324.78      9.55 o 
  -2   1  17      213.56      258.57     10.96 o 
  -1   1  17        9.55       10.00      3.19 o 
   0   1  17      216.87      227.85     12.96 o 
   1   1  17       10.85       11.10      1.90 o 
   2   1  17      224.17      258.54      9.33 o 
   3   1  17      316.33      308.73      9.29 o 
   4   1  17        9.40       10.92      4.55 o 
   5   1  17        2.00        2.28      2.93 o 
  -5   2  17        1.21        2.43      5.18 o 
  -4   2  17       60.54       63.82      7.72 o 
  -3   2  17      158.62      149.15      7.39 o 
  -2   2  17      111.20      123.10      5.63 o 
  -1   2  17      973.34     1036.80     33.17 o 
   0   2  17      136.29      160.30      4.24 o 
   1   2  17      969.70     1003.94     17.30 o 
   2   2  17      109.83      114.26      6.73 o 
   3   2  17      158.43      156.59      7.04 o 
   4   2  17       61.73       70.42      7.33 o 
   5   2  17        1.22        1.27      3.09 o 
  -5   3  17       31.55       35.94      7.54 o 
  -4   3  17      145.24      160.06      8.20 o 
  -3   3  17      738.97      709.25     16.29 o 
  -2   3  17      142.28      153.48      5.04 o 
  -1   3  17       79.02       79.09      4.50 o 
   0   3  17      609.51      665.48     15.75 o 
   1   3  17       80.77       74.62      8.56 o 
   2   3  17      137.19      159.44      7.91 o 
   3   3  17      724.40      688.03     16.08 o 
   4   3  17      147.68      159.39     10.37 o 
   5   3  17       31.03       40.73      5.17 o 
  -5   4  17        4.56       14.10      6.28 o 
  -4   4  17        1.60        1.84      3.89 o 
  -3   4  17      441.32      422.88     18.68 o 
  -2   4  17       70.22       70.53      3.63 o 
  -1   4  17      140.60      135.95      7.74 o 
   0   4  17        7.36       22.17      3.62 o 
   1   4  17      145.14      141.67      7.75 o 
   2   4  17       64.63       55.50      4.78 o 
   3   4  17      442.75      406.69     12.05 o 
   4   4  17        1.56       -2.69      4.33 o 
   5   4  17        4.44        5.48      5.57 o 
  -5   5  17        9.39        8.04      5.70 o 
  -4   5  17        1.38       10.73      4.63 o 
  -3   5  17       67.16       60.77      5.95 o 
  -2   5  17       93.44       88.97      4.48 o 
  -1   5  17      244.02      229.29      7.04 o 
   0   5  17       16.68       12.47      3.59 o 
   1   5  17      241.93      231.20     14.15 o 
   2   5  17       91.94       78.53      5.64 o 
   3   5  17       66.82       69.85      5.86 o 
   4   5  17        1.36        1.44      4.98 o 
   5   5  17       10.42        9.40      6.05 o 
  -4   6  17       44.33       49.52      6.35 o 
  -3   6  17      100.54       88.88      6.07 o 
  -2   6  17      196.80      188.55      6.19 o 
  -1   6  17      315.87      290.70      8.47 o 
   0   6  17      160.39      148.77      7.57 o 
   1   6  17      318.68      307.48     12.77 o 
   2   6  17      192.90      198.41      8.33 o 
   3   6  17      101.99       97.69      6.80 o 
   4   6  17       44.13       55.09      6.41 o 
  -4   7  17       30.27       34.27      6.04 o 
  -3   7  17       89.94       95.25      6.47 o 
  -2   7  17       70.17       75.64      5.06 o 
  -1   7  17       64.64       59.74      4.91 o 
   0   7  17       27.64       24.38      6.14 o 
   1   7  17       65.51       68.88      7.75 o 
   2   7  17       68.01       61.45      7.92 o 
   3   7  17       94.25       79.81      9.21 o 
   4   7  17       30.09       26.36      7.54 o 
  -4   8  17       11.46       -0.03      8.10 o 
  -3   8  17        7.75        3.58      4.06 o 
  -2   8  17       93.41       90.78      6.91 o 
  -1   8  17       49.34       54.20      4.31 o 
   0   8  17      110.39      109.61      9.23 o 
   1   8  17       48.97       52.07      7.68 o 
   2   8  17       93.97       90.66     14.10 o 
   3   8  17        8.12        6.94      6.16 o 
   4   8  17       11.09       15.80     15.48 o 
  -3   9  17        4.02       -4.14      5.86 o 
  -2   9  17        5.25       15.61     10.09 o 
  -1   9  17       51.67       63.82      5.86 o 
   0   9  17      361.14      327.52     15.54 o 
   1   9  17       50.91       48.54      9.13 o 
   2   9  17        4.70        5.94      5.82 o 
   3   9  17        4.30       16.05      7.21 o 
  -2  10  17        9.48       30.64      8.14 o 
  -1  10  17       68.08       69.26      7.45 o 
   0  10  17       54.27       51.49     14.70 o 
   1  10  17       64.76       77.89      9.67 o 
   2  10  17        9.67        7.89     11.61 o 
  -1  11  17       37.15       35.25      6.84 o 
   0  11  17       12.17        7.46      6.77 o 
   1  11  17       36.67       41.63     12.09 o 
   0   0  18     3956.17     3778.85     97.52 o 
   1   0  18      326.37      343.64     11.54 o 
   2   0  18      591.75      622.36     15.93 o 
   3   0  18        0.53       -1.46      2.68 o 
   4   0  18      124.23      124.99      6.50 o 
   5   0  18       31.34       28.89      3.83 o 
  -5   1  18      100.64      107.23     10.45 o 
  -4   1  18       87.08       83.27      8.51 o 
  -3   1  18      199.70      202.48      7.57 o 
  -2   1  18      687.33      620.68     16.87 o 
  -1   1  18      109.08      109.02      6.17 o 
   0   1  18        8.83       12.66      2.50 o 
   1   1  18      113.77      125.44      3.19 o 
   2   1  18      691.00      643.50     20.20 o 
   3   1  18      203.67      216.87      8.26 o 
   4   1  18       86.15       94.47      7.48 o 
   5   1  18      101.51      102.44      5.74 o 
  -5   2  18        9.01        7.69      7.81 o 
  -4   2  18      119.59      108.46      9.29 o 
  -3   2  18      146.11      149.72     10.02 o 
  -2   2  18      469.32      455.27     11.01 o 
  -1   2  18     1402.59     1374.54     41.82 o 
   0   2  18       73.20       50.62      3.29 o 
   1   2  18     1418.84     1469.54     23.79 o 
   2   2  18      463.45      468.89     14.01 o 
   3   2  18      148.96      146.75      7.54 o 
   4   2  18      119.58      117.07      5.99 o 
   5   2  18        8.44        5.91      3.33 o 
  -5   3  18        4.78        3.77      5.40 o 
  -4   3  18       39.63       51.03      5.70 o 
  -3   3  18       92.87       84.44      6.16 o 
  -2   3  18      371.63      379.63     13.53 o 
  -1   3  18      248.78      230.22      9.09 o 
   0   3  18      201.89      194.51      7.23 o 
   1   3  18      244.62      221.01     14.36 o 
   2   3  18      378.48      364.26      9.88 o 
   3   3  18       97.29      103.46      9.43 o 
   4   3  18       39.95       47.45      5.04 o 
   5   3  18        4.61        4.01      4.61 o 
  -5   4  18        2.42       18.52      6.52 o 
  -4   4  18        2.26       -0.86      3.87 o 
  -3   4  18      307.24      280.61     11.07 o 
  -2   4  18      132.52      141.92      6.91 o 
  -1   4  18      679.21      644.23     11.76 o 
   0   4  18     1441.58     1407.09     24.33 o 
   1   4  18      671.79      596.92     16.67 o 
   2   4  18      132.38      131.83      6.64 o 
   3   4  18      307.81      287.62     10.16 o 
   4   4  18        2.02        4.90      4.77 o 
   5   4  18        2.26        3.77      4.02 o 
  -5   5  18        7.89        8.66      6.14 o 
  -4   5  18      304.76      273.50     14.49 o 
  -3   5  18       59.23       62.78      6.13 o 
  -2   5  18       27.24       33.00      3.38 o 
  -1   5  18      119.11      117.25      9.10 o 
   0   5  18      123.44      122.58      6.48 o 
   1   5  18      112.23      127.58     11.67 o 
   2   5  18       29.63       39.18      4.85 o 
   3   5  18       57.85       68.67      5.78 o 
   4   5  18      303.15      287.53     13.73 o 
   5   5  18        8.11       17.11      6.92 o 
  -4   6  18       17.10       15.09      5.23 o 
  -3   6  18       41.97       38.81      4.81 o 
  -2   6  18       34.15       36.21      3.56 o 
  -1   6  18      318.23      304.19      8.66 o 
   0   6  18      289.91      290.18     11.52 o 
   1   6  18      318.93      334.12     19.02 o 
   2   6  18       36.15       37.78      4.62 o 
   3   6  18       40.69       46.29      5.38 o 
   4   6  18       17.93       18.82      5.05 o 
  -4   7  18       26.18       22.38      5.44 o 
  -3   7  18       31.19       33.91      4.90 o 
  -2   7  18       78.42       72.85      6.15 o 
  -1   7  18       59.61       62.35      5.00 o 
   0   7  18       10.48       15.39      4.61 o 
   1   7  18       62.70       63.98      7.76 o 
   2   7  18       79.69       71.47      8.46 o 
   3   7  18       29.92       31.01      7.24 o 
   4   7  18       25.49       35.29      7.99 o 
  -3   8  18       14.61       19.77      4.57 o 
  -2   8  18       94.91       99.51      7.22 o 
  -1   8  18        0.72       -2.35      2.73 o 
   0   8  18      306.52      279.41     13.20 o 
   1   8  18        0.81        2.51      5.31 o 
   2   8  18       96.82       91.66     14.04 o 
   3   8  18       15.78       23.37      6.78 o 
  -3   9  18       43.60       41.38      8.95 o 
  -2   9  18        1.58       16.86      6.58 o 
  -1   9  18      118.80      121.42      7.13 o 
   0   9  18       30.97       46.29     10.24 o 
   1   9  18      117.46      106.01     13.78 o 
   2   9  18        1.42        0.42      5.66 o 
   3   9  18       43.22       57.36      9.63 o 
  -2  10  18       31.99       39.65      8.88 o 
  -1  10  18       71.07       74.42      7.59 o 
   0  10  18       27.19       35.06      7.94 o 
   1  10  18       71.86       44.30      8.31 o 
   2  10  18       30.87       26.49      8.32 o 
   0  11  18       19.37       22.15      6.48 o 
   1   0  19      198.25      194.68      6.46 o 
   2   0  19      299.43      315.44     10.64 o 
   3   0  19       55.09       56.87      4.82 o 
   4   0  19        5.80        1.80      3.12 o 
   5   0  19       14.61       10.59      3.29 o 
  -5   1  19       16.94       19.17      9.00 o 
  -4   1  19       18.27       30.84      6.36 o 
  -3   1  19      214.62      206.03      8.00 o 
  -2   1  19      190.78      189.11     13.89 o 
  -1   1  19      475.49      492.38     18.79 o 
   0   1  19      734.55      930.26     41.56 o 
   1   1  19      474.22      494.02     12.86 o 
   2   1  19      192.61      179.48      8.04 o 
   3   1  19      210.01      208.51     13.14 o 
   4   1  19       18.28       15.97      3.83 o 
   5   1  19       16.69       18.03      4.73 o 
  -5   2  19       12.88       17.71      6.63 o 
  -4   2  19      224.53      214.45     12.30 o 
  -3   2  19      165.14      159.82      7.57 o 
  -2   2  19       67.64       72.69      6.05 o 
  -1   2  19      104.87       96.07      9.20 o 
   0   2  19       67.00       72.33      2.90 o 
   1   2  19      102.89       93.13      4.34 o 
   2   2  19       63.01       63.68      4.31 o 
   3   2  19      168.07      176.99     11.55 o 
   4   2  19      218.87      210.08     10.77 o 
   5   2  19       12.97       15.91      3.84 o 
  -5   3  19       50.08       42.22      8.15 o 
  -4   3  19       19.15       22.51      7.10 o 
  -3   3  19      196.12      180.94      8.19 o 
  -2   3  19      256.64      252.45     13.58 o 
  -1   3  19       38.27       50.54      3.92 o 
   0   3  19      663.41      669.48     15.90 o 
   1   3  19       38.39       53.16      6.92 o 
   2   3  19      266.85      280.47     13.45 o 
   3   3  19      192.30      176.55      6.92 o 
   4   3  19       19.19       18.46      3.80 o 
   5   3  19       49.83       46.15      5.54 o 
  -5   4  19       48.83       57.31      9.25 o 
  -4   4  19       77.26       74.15      6.71 o 
  -3   4  19      181.49      168.59      8.24 o 
  -2   4  19      113.96      118.50      5.00 o 
  -1   4  19      200.93      210.45      6.32 o 
   0   4  19       37.21       39.43      3.81 o 
   1   4  19      196.30      198.49      9.61 o 
   2   4  19      115.10      126.28      6.51 o 
   3   4  19      180.66      149.70      7.66 o 
   4   4  19       78.87       95.37     15.12 o 
   5   4  19       50.28       61.12      6.36 o 
  -5   5  19       19.34        2.92      6.56 o 
  -4   5  19       64.00       65.99      6.77 o 
  -3   5  19       41.51       43.17      5.66 o 
  -2   5  19      616.88      566.18     10.83 o 
  -1   5  19       23.13       26.97      3.48 o 
   0   5  19      416.71      413.19     11.51 o 
   1   5  19       22.63       30.34      5.46 o 
   2   5  19      618.27      554.49     13.81 o 
   3   5  19       41.13       40.42      5.16 o 
   4   5  19       64.37       74.67      8.23 o 
   5   5  19       19.20       13.97      8.91 o 
  -4   6  19        4.92       12.51      4.84 o 
  -3   6  19      118.32      117.47      6.78 o 
  -2   6  19       42.32       47.64      3.80 o 
  -1   6  19      103.41      103.70      5.55 o 
   0   6  19       94.05       85.58      6.33 o 
   1   6  19      102.68       80.66     10.84 o 
   2   6  19       41.50       49.72      5.22 o 
   3   6  19      116.75      105.50      7.10 o 
   4   6  19        4.98        9.14      4.53 o 
  -4   7  19        0.84        2.30      4.57 o 
  -3   7  19       22.51       28.52      4.76 o 
  -2   7  19       16.05       21.72      3.91 o 
  -1   7  19      333.64      308.76      9.18 o 
   0   7  19       67.08       63.28      6.09 o 
   1   7  19      340.41      297.58     18.69 o 
   2   7  19       16.01       15.07      8.03 o 
   3   7  19       22.82       23.73      6.79 o 
   4   7  19        0.80        1.44      5.98 o 
  -3   8  19        9.12       18.43      4.48 o 
  -2   8  19        7.29       12.19      4.45 o 
  -1   8  19       17.37       20.99      3.71 o 
   0   8  19       72.49       76.58      6.96 o 
   1   8  19       17.87       28.02      6.66 o 
   2   8  19        8.36       10.55      5.89 o 
   3   8  19        9.93       23.31      7.04 o 
  -3   9  19       25.90       38.95      6.82 o 
  -2   9  19       20.54       28.78      7.40 o 
  -1   9  19      180.47      170.99      8.30 o 
   0   9  19        0.14        2.89      4.61 o 
   1   9  19      183.25      167.69     13.33 o 
   2   9  19       19.52       11.84      6.92 o 
   3   9  19       25.35       25.65      7.63 o 
  -2  10  19       53.71       56.01      9.66 o 
  -1  10  19       29.68       20.24      5.89 o 
   0  10  19        2.65        5.39      5.08 o 
   1  10  19       29.65       27.44      7.68 o 
   2  10  19       53.42       46.56      9.32 o 
   0  11  19        0.36        1.94      5.45 o 
   0   0  20     3012.83     3184.95     84.65 o 
   1   0  20      192.65      222.63      7.06 o 
   2   0  20        0.05       -0.19      2.93 o 
   3   0  20      312.12      310.54     10.90 o 
   4   0  20        0.31        0.71      3.19 o 
   5   0  20        9.89       11.58      3.51 o 
  -5   1  20        7.08        4.36      7.82 o 
  -4   1  20      132.58      131.74     10.11 o 
  -3   1  20        5.89        7.93      3.51 o 
  -2   1  20      149.62      120.94      7.00 o 
  -1   1  20      347.69      364.69     11.75 o 
   0   1  20     3986.04     4303.67    104.04 o 
   1   1  20      348.94      404.79      8.71 o 
   2   1  20      149.43      127.57      7.10 o 
   3   1  20        4.63        4.30      3.48 o 
   4   1  20      131.47      131.47      7.02 o 
   5   1  20        7.00        7.22      3.33 o 
  -5   2  20        7.08       12.34      6.23 o 
  -4   2  20       54.57       60.02      8.02 o 
  -3   2  20      443.89      460.78     16.54 o 
  -2   2  20      292.61      286.58     11.02 o 
  -1   2  20      444.76      450.00     19.75 o 
   0   2  20      199.93      187.40     10.95 o 
   1   2  20      439.91      418.07      9.52 o 
   2   2  20      296.56      288.63      8.41 o 
   3   2  20      450.79      436.87     12.07 o 
   4   2  20       56.10       56.78      4.79 o 
   5   2  20        7.24       11.82      3.68 o 
  -5   3  20       12.87       22.12      7.09 o 
  -4   3  20       82.82       95.70      9.40 o 
  -3   3  20       40.83       41.79      5.14 o 
  -2   3  20      447.12      436.10     11.80 o 
  -1   3  20      165.46      154.05      8.32 o 
   0   3  20      127.66      132.90      6.06 o 
   1   3  20      162.30      136.03      6.90 o 
   2   3  20      448.29      432.94     11.02 o 
   3   3  20       42.26       35.49      4.13 o 
   4   3  20       84.35       86.71      5.68 o 
   5   3  20       13.41       15.14      5.24 o 
  -5   4  20       16.06       22.94      6.95 o 
  -4   4  20        6.21       10.96      4.44 o 
  -3   4  20       45.86       48.38      5.49 o 
  -2   4  20      147.98      150.04      6.31 o 
  -1   4  20      194.19      177.54      5.89 o 
   0   4  20        0.96        0.68      3.27 o 
   1   4  20      193.10      187.57      9.54 o 
   2   4  20      146.10      139.97      7.01 o 
   3   4  20       46.11       49.48      7.15 o 
   4   4  20        5.75       11.59      5.32 o 
   5   4  20       16.55       24.80      5.09 o 
  -4   5  20      139.78      125.12      8.45 o 
  -3   5  20      101.83       89.67      7.07 o 
  -2   5  20      177.56      172.24      6.27 o 
  -1   5  20      659.06      650.00     12.69 o 
   0   5  20      431.54      438.84     11.94 o 
   1   5  20      650.78      614.54     18.76 o 
   2   5  20      178.14      178.51      8.03 o 
   3   5  20      102.38      108.63      7.11 o 
   4   5  20      135.62      118.08      9.74 o 
  -4   6  20       97.72      110.99     10.78 o 
  -3   6  20       21.78       27.94      5.36 o 
  -2   6  20       50.29       58.85      4.10 o 
  -1   6  20      105.31      115.78      5.83 o 
   0   6  20       39.01       39.72      6.35 o 
   1   6  20       98.30      105.80      8.51 o 
   2   6  20       48.01       48.89      7.09 o 
   3   6  20       22.43       14.25      4.76 o 
   4   6  20       97.55      111.71      8.11 o 
  -4   7  20        0.30        5.05      6.26 o 
  -3   7  20       58.82       72.45      6.15 o 
  -2   7  20       95.71       80.32      6.55 o 
  -1   7  20      126.67      132.76      6.56 o 
   0   7  20       13.76       22.33      4.73 o 
   1   7  20      127.26      137.21     13.94 o 
   2   7  20       95.61       78.98     15.30 o 
   3   7  20       60.36       68.21      8.73 o 
   4   7  20        0.17        5.15      5.83 o 
  -3   8  20       31.36       34.36      5.06 o 
  -2   8  20      136.78      154.34      8.69 o 
  -1   8  20      144.48      140.32      7.16 o 
   0   8  20        7.82       16.17      8.76 o 
   1   8  20      146.74      162.53     15.46 o 
   2   8  20      136.52      127.56     10.85 o 
   3   8  20       31.84       37.54      7.95 o 
  -3   9  20       41.56       43.26      7.35 o 
  -2   9  20        0.01       11.39      9.78 o 
  -1   9  20       68.25       75.71      7.47 o 
   0   9  20      149.52      178.07     20.28 o 
   1   9  20       70.36       57.35      8.80 o 
   2   9  20        0.00        3.28      5.88 o 
   3   9  20       40.86       64.26     10.17 o 
  -2  10  20       16.64       23.97      8.04 o 
  -1  10  20       12.89       14.43      5.55 o 
   0  10  20       59.91       60.99     10.95 o 
   1  10  20       12.51       21.75      7.46 o 
   2  10  20       16.45       18.42      7.72 o 
   1   0  21      226.77      220.50      7.21 o 
   2   0  21      162.19      169.57      8.19 o 
   3   0  21      289.69      263.97      9.25 o 
   4   0  21       42.77       44.15      4.88 o 
   5   0  21       41.21       39.16      5.13 o 
  -5   1  21       12.96       15.86      6.19 o 
  -4   1  21      166.44      186.79     11.94 o 
  -3   1  21        6.36       17.24      3.96 o 
  -2   1  21      190.59      183.07     10.67 o 
  -1   1  21       61.93       61.66      4.36 o 
   0   1  21      879.56      902.19     19.46 o 
   1   1  21       59.70       58.01      3.26 o 
   2   1  21      193.44      190.39      8.60 o 
   3   1  21        5.86        6.94      3.65 o 
   4   1  21      163.39      169.20      7.93 o 
   5   1  21       12.68       14.83      4.28 o 
  -5   2  21       35.79       39.85     11.34 o 
  -4   2  21       31.51       38.22      9.95 o 
  -3   2  21      227.75      229.93     11.73 o 
  -2   2  21       79.67       76.47      6.77 o 
  -1   2  21      824.70      811.52     29.26 o 
   0   2  21      144.88      155.85      6.05 o 
   1   2  21      827.48      845.25     17.54 o 
   2   2  21       82.22       86.01      4.93 o 
   3   2  21      222.53      208.84      8.47 o 
   4   2  21       32.10       26.13      5.34 o 
   5   2  21       36.31       42.85      4.87 o 
  -5   3  21        4.26        7.41      6.03 o 
  -4   3  21      101.55      114.31     10.04 o 
  -3   3  21      234.13      230.18      9.30 o 
  -2   3  21       46.15       54.92      5.00 o 
  -1   3  21      166.57      170.65     12.51 o 
   0   3  21      212.61      247.40      9.66 o 
   1   3  21      162.96      144.37      7.22 o 
   2   3  21       44.94       51.99      4.48 o 
   3   3  21      227.70      214.76      7.61 o 
   4   3  21      104.23      100.58      6.03 o 
   5   3  21        4.61        9.88      4.44 o 
  -5   4  21        0.36       -1.68     13.68 o 
  -4   4  21      222.07      211.34     14.95 o 
  -3   4  21       69.44       66.32      6.20 o 
  -2   4  21      116.08      118.34      8.33 o 
  -1   4  21       88.16       79.15      4.40 o 
   0   4  21      955.66      853.23     20.35 o 
   1   4  21       84.85       89.04     10.51 o 
   2   4  21      117.65      122.13      6.94 o 
   3   4  21       69.80       66.64      6.28 o 
   4   4  21      222.61      199.99      9.28 o 
   5   4  21        0.32       -5.17      4.00 o 
  -4   5  21       39.71       33.55      5.87 o 
  -3   5  21      106.66      104.99      7.36 o 
  -2   5  21        2.38       -0.79      2.75 o 
  -1   5  21      227.65      209.91      7.54 o 
   0   5  21        2.57        6.81      3.48 o 
   1   5  21      227.85      196.72     10.28 o 
   2   5  21        2.60        0.88      3.07 o 
   3   5  21      107.86      112.88      7.21 o 
   4   5  21       39.99       41.60      7.32 o 
  -4   6  21       29.68       35.91      6.12 o 
  -3   6  21       34.78       33.65      5.68 o 
  -2   6  21      335.56      336.69      8.27 o 
  -1   6  21      109.71      104.61      5.64 o 
   0   6  21      213.48      204.25      8.94 o 
   1   6  21      110.85       91.54      8.25 o 
   2   6  21      343.60      325.67     10.83 o 
   3   6  21       34.05       42.93      8.46 o 
   4   6  21       29.89       40.60      6.01 o 
  -4   7  21       22.90       24.85      5.97 o 
  -3   7  21       49.59       60.29      5.81 o 
  -2   7  21       93.80       87.77      6.88 o 
  -1   7  21       73.26       71.76      5.40 o 
   0   7  21       93.32       87.94      6.80 o 
   1   7  21       75.45       75.43      8.17 o 
   2   7  21       90.87       92.75      9.01 o 
   3   7  21       49.47       59.70      8.49 o 
   4   7  21       22.82       25.60      7.44 o 
  -3   8  21        2.52        1.06      3.59 o 
  -2   8  21       13.04        9.93      5.58 o 
  -1   8  21      197.83      180.71      7.93 o 
   0   8  21      256.01      231.05     14.18 o 
   1   8  21      196.72      192.75     17.24 o 
   2   8  21       11.74        8.85      6.32 o 
   3   8  21        2.72       10.42     14.45 o 
  -3   9  21        9.55       10.26      5.71 o 
  -2   9  21       89.87       97.68     10.46 o 
  -1   9  21       37.49       45.12      5.38 o 
   0   9  21       28.07       20.00      5.44 o 
   1   9  21       36.63       27.33     10.02 o 
   2   9  21       90.09       85.94     10.38 o 
   3   9  21       10.06       14.38      7.22 o 
  -2  10  21        1.75       11.86      6.97 o 
  -1  10  21       93.53       96.38      8.55 o 
   0  10  21        1.35        4.82      5.02 o 
   1  10  21       91.59       84.17     14.13 o 
   2  10  21        1.92        5.87      6.72 o 
   0   0  22     3421.08     3571.91     94.58 o 
   1   0  22       97.15      109.19      5.37 o 
   2   0  22      372.70      351.97     22.36 o 
   3   0  22      525.19      495.37     13.15 o 
   4   0  22        5.88        5.20      3.57 o 
   5   0  22       31.40       37.48      5.09 o 
  -5   1  22       22.83       34.15      7.80 o 
  -4   1  22       41.33       37.30      6.92 o 
  -3   1  22      325.27      346.84     10.75 o 
  -2   1  22      404.67      383.89     16.89 o 
  -1   1  22        3.29        4.34      2.64 o 
   0   1  22     1029.00     1061.74     22.63 o 
   1   1  22        2.92        4.90      2.02 o 
   2   1  22      401.95      376.39     12.09 o 
   3   1  22      327.07      306.30     10.02 o 
   4   1  22       41.20       37.69      5.02 o 
   5   1  22       23.38       33.03      4.46 o 
  -5   2  22       12.72       20.78      6.65 o 
  -4   2  22       11.35       14.66     11.31 o 
  -3   2  22      132.93      110.82      8.97 o 
  -2   2  22       11.16       13.86      4.28 o 
  -1   2  22       78.89       80.74      9.12 o 
   0   2  22      183.19      224.40      7.58 o 
   1   2  22       75.15       78.44      5.38 o 
   2   2  22       12.42       10.45      4.73 o 
   3   2  22      138.76      132.52      9.98 o 
   4   2  22       12.16       17.52      3.76 o 
   5   2  22       12.96        6.33      3.64 o 
  -5   3  22       14.21       12.79     10.96 o 
  -4   3  22       10.02        2.09      7.38 o 
  -3   3  22        7.98       19.20      4.41 o 
  -2   3  22       60.29       67.79      8.97 o 
  -1   3  22       70.88       59.00      9.02 o 
   0   3  22       27.45       38.38      2.90 o 
   1   3  22       65.76       66.46      5.27 o 
   2   3  22       61.35       58.18      4.67 o 
   3   3  22        8.58       10.82      3.88 o 
   4   3  22        9.59       12.08      3.61 o 
   5   3  22       14.52       10.89      4.08 o 
  -5   4  22        0.89        6.55      6.44 o 
  -4   4  22      136.15      134.27      8.43 o 
  -3   4  22      150.36      153.53     15.08 o 
  -2   4  22      242.38      225.04      7.78 o 
  -1   4  22      371.69      356.60      8.63 o 
   0   4  22      257.84      260.31     12.20 o 
   1   4  22      368.96      346.80     19.12 o 
   2   4  22      235.88      216.27      7.22 o 
   3   4  22      147.71      141.20      5.89 o 
   4   4  22      134.42      126.99      8.72 o 
   5   4  22        1.01       -2.53      4.07 o 
  -4   5  22       79.38       69.16      9.42 o 
  -3   5  22       20.91       31.76      5.24 o 
  -2   5  22      119.14      112.25      5.47 o 
  -1   5  22       50.45       54.17      4.33 o 
   0   5  22      392.06      365.25     10.42 o 
   1   5  22       44.87       42.72      6.67 o 
   2   5  22      120.21      111.63      5.96 o 
   3   5  22       19.78       17.20      4.57 o 
   4   5  22       79.49       82.29      6.96 o 
  -4   6  22       25.66       37.84      6.24 o 
  -3   6  22        8.20       13.83      4.95 o 
  -2   6  22      153.24      155.76      9.85 o 
  -1   6  22       85.71       86.31      6.03 o 
   0   6  22        0.26        8.18      4.94 o 
   1   6  22       87.44       97.39      8.95 o 
   2   6  22      159.12      155.70      7.73 o 
   3   6  22        8.05       14.64      4.36 o 
   4   6  22       24.92       32.58      8.21 o 
  -4   7  22        3.73       15.53      5.35 o 
  -3   7  22       18.71       24.62      4.69 o 
  -2   7  22       50.84       53.40      5.98 o 
  -1   7  22       94.17      105.13      6.07 o 
   0   7  22        1.52        0.90      3.88 o 
   1   7  22       95.15      119.21      9.62 o 
   2   7  22       50.28       48.38      7.69 o 
   3   7  22       18.72       21.46      6.48 o 
   4   7  22        3.79       14.51      6.58 o 
  -3   8  22        5.07        4.35      3.81 o 
  -2   8  22       28.04       34.18      7.41 o 
  -1   8  22       34.29       38.40      6.01 o 
   0   8  22       52.33       76.11      8.16 o 
   1   8  22       34.30       46.57      9.75 o 
   2   8  22       26.70       20.24      6.71 o 
   3   8  22        4.96        5.84      8.59 o 
  -2   9  22        3.65        8.78      6.29 o 
  -1   9  22       15.83       14.92      6.64 o 
   0   9  22       69.24       70.65      9.16 o 
   1   9  22       15.95       23.26      7.68 o 
   2   9  22        3.60       12.25      9.00 o 
  -1  10  22       38.20       45.15      7.63 o 
   0  10  22        0.10        0.91      5.13 o 
   1  10  22       38.80       50.92      9.06 o 
   1   0  23     1147.30     1132.15     20.71 o 
   2   0  23      164.13      178.92      8.71 o 
   3   0  23       71.82       82.53      5.98 o 
   4   0  23      144.77      144.24      7.69 o 
   5   0  23        1.36        4.76      4.55 o 
  -5   1  23        2.77        5.42      5.52 o 
  -4   1  23       67.57       83.43      9.17 o 
  -3   1  23       17.13       18.18      4.12 o 
  -2   1  23      518.44      469.45     15.74 o 
  -1   1  23       66.14       61.54      4.58 o 
   0   1  23      394.32      379.36     21.47 o 
   1   1  23       68.68       69.24      6.07 o 
   2   1  23      522.69      508.87     30.11 o 
   3   1  23       16.24       18.14      4.16 o 
   4   1  23       69.20       71.66      6.72 o 
   5   1  23        2.69        5.71      3.56 o 
  -5   2  23        8.46        9.23      6.45 o 
  -4   2  23      103.25      108.45     11.32 o 
  -3   2  23      150.72      153.71     10.22 o 
  -2   2  23       19.42       25.40      6.18 o 
  -1   2  23      170.05      160.46     12.45 o 
   0   2  23       32.75       36.29      3.52 o 
   1   2  23      171.10      191.74      6.42 o 
   2   2  23       20.37       22.16      3.43 o 
   3   2  23      146.18      148.93      8.03 o 
   4   2  23      100.52      103.52      7.73 o 
   5   2  23        8.75       12.88      3.96 o 
  -5   3  23        8.34        3.45      6.06 o 
  -4   3  23       19.68       20.74      6.38 o 
  -3   3  23       59.03       57.25      7.41 o 
  -2   3  23      111.64      108.39      7.97 o 
  -1   3  23      828.02      831.91     31.60 o 
   0   3  23     1536.77     1488.49     23.45 o 
   1   3  23      826.30      788.27     15.48 o 
   2   3  23      112.42      107.80      5.71 o 
   3   3  23       57.26       51.11     12.32 o 
   4   3  23       19.86       17.66      4.01 o 
   5   3  23        8.07        5.24      3.89 o 
  -5   4  23       42.28       51.26      9.27 o 
  -4   4  23        2.54       11.03      4.70 o 
  -3   4  23      185.75      164.83      8.74 o 
  -2   4  23      129.07      137.40     10.63 o 
  -1   4  23      274.57      298.61     11.21 o 
   0   4  23      194.37      174.49      7.94 o 
   1   4  23      272.76      259.69     16.57 o 
   2   4  23      129.08      115.79      5.64 o 
   3   4  23      191.11      177.44      6.52 o 
   4   4  23        2.72        3.40      4.06 o 
   5   4  23       42.04       49.94      6.36 o 
  -4   5  23       24.49       22.98      5.47 o 
  -3   5  23      111.81      105.27      8.38 o 
  -2   5  23      381.88      367.43      9.34 o 
  -1   5  23      345.36      335.59      8.88 o 
   0   5  23      416.44      373.46     16.58 o 
   1   5  23      347.58      324.21     14.42 o 
   2   5  23      386.86      353.59     11.50 o 
   3   5  23      111.73      106.57      6.16 o 
   4   5  23       24.59       23.29      5.10 o 
  -4   6  23        0.42        0.05      4.35 o 
  -3   6  23       70.85       58.69      6.71 o 
  -2   6  23       12.38       14.80      3.23 o 
  -1   6  23      128.97      140.21      6.41 o 
   0   6  23      746.05      669.25     15.81 o 
   1   6  23      132.48      126.90      9.61 o 
   2   6  23       11.99        9.72      3.71 o 
   3   6  23       67.99       78.68      5.84 o 
   4   6  23        0.47        2.13      3.62 o 
  -4   7  23        0.59        2.88      8.19 o 
  -3   7  23       32.68       36.35      6.13 o 
  -2   7  23       13.65       17.49      4.94 o 
  -1   7  23      327.44      324.04      9.65 o 
   0   7  23       53.49       50.54      5.10 o 
   1   7  23      330.96      296.84     13.98 o 
   2   7  23       13.36       19.74      5.27 o 
   3   7  23       33.16       43.37      7.82 o 
   4   7  23        0.58       13.95      9.34 o 
  -3   8  23       24.97       26.13      5.01 o 
  -2   8  23      103.63      107.31      9.99 o 
  -1   8  23       37.58       50.55      5.26 o 
   0   8  23      203.88      216.39     12.50 o 
   1   8  23       39.25       44.14     25.81 o 
   2   8  23      104.69      106.32     10.43 o 
   3   8  23       25.59       39.83      8.08 o 
  -2   9  23       17.79       39.49      8.23 o 
  -1   9  23       78.90       84.81      6.47 o 
   0   9  23       28.09       26.63      6.04 o 
   1   9  23       77.35       76.53      9.82 o 
   2   9  23       17.98       13.99      7.13 o 
  -1  10  23       28.43       41.01      6.71 o 
   0  10  23       26.45       17.72      5.45 o 
   1  10  23       27.24       22.67      7.97 o 
   0   0  24     1330.10     1328.75     42.28 o 
   1   0  24       74.28       83.78      7.07 o 
   2   0  24        1.81        1.25      3.41 o 
   3   0  24      531.06      516.88     13.71 o 
   4   0  24       40.51       48.54      5.51 o 
   5   0  24        1.11        5.70      4.10 o 
  -5   1  24       31.79       26.93      7.78 o 
  -4   1  24       36.45       37.12      7.27 o 
  -3   1  24      188.76      189.36      8.32 o 
  -2   1  24      105.01      124.53     10.90 o 
  -1   1  24      455.89      469.05     12.53 o 
   0   1  24       10.04       11.70      4.21 o 
   1   1  24      449.07      467.12      9.82 o 
   2   1  24      105.79      110.43     11.53 o 
   3   1  24      191.23      194.29     16.25 o 
   4   1  24       35.82       29.80      4.98 o 
   5   1  24       31.09       31.25      6.25 o 
  -5   2  24       11.34       19.33      6.97 o 
  -4   2  24        0.07        5.09      5.28 o 
  -3   2  24       23.83       32.67      7.22 o 
  -2   2  24      157.95      172.91     15.63 o 
  -1   2  24      245.31      250.74     15.99 o 
   0   2  24       95.33       94.99      7.26 o 
   1   2  24      241.61      232.88      6.99 o 
   2   2  24      150.19      143.95      8.23 o 
   3   2  24       24.73       18.23      4.21 o 
   4   2  24        0.10       -2.64      3.59 o 
   5   2  24       11.40       15.75      5.78 o 
  -5   3  24        3.21        9.45     12.32 o 
  -4   3  24      157.25      168.93     13.90 o 
  -3   3  24        2.97        4.06      5.04 o 
  -2   3  24       28.83       34.09      5.76 o 
  -1   3  24      122.90      131.38     12.38 o 
   0   3  24       40.89       37.47      3.05 o 
   1   3  24      120.00      121.57      6.65 o 
   2   3  24       26.12       24.26      3.81 o 
   3   3  24        3.46       -2.41      3.45 o 
   4   3  24      158.37      148.98      7.33 o 
   5   3  24        3.16        5.03      4.03 o 
  -4   4  24       13.89       14.53      6.08 o 
  -3   4  24        2.98        5.11      5.98 o 
  -2   4  24       33.10       39.53      4.49 o 
  -1   4  24      772.83      757.88     19.80 o 
   0   4  24      292.69      270.22      9.81 o 
   1   4  24      785.66      801.27     31.67 o 
   2   4  24       33.46       36.94      3.97 o 
   3   4  24        3.37        0.62      2.70 o 
   4   4  24       14.07       10.96      4.34 o 
  -4   5  24       21.46       23.72      5.60 o 
  -3   5  24       20.24       24.79      5.52 o 
  -2   5  24      268.22      255.53      9.01 o 
  -1   5  24      109.28      124.82      5.77 o 
   0   5  24       29.76       34.44      4.40 o 
   1   5  24      110.81      123.35     11.28 o 
   2   5  24      263.98      250.91      9.81 o 
   3   5  24       20.45       15.60      3.84 o 
   4   5  24       20.81       29.18      5.46 o 
  -4   6  24        7.07       14.24      5.37 o 
  -3   6  24        3.71        1.21      4.77 o 
  -2   6  24       13.40       14.54      3.94 o 
  -1   6  24      373.80      358.02      9.74 o 
   0   6  24       38.44       40.14      4.98 o 
   1   6  24      361.27      334.15     14.13 o 
   2   6  24       12.92       12.32      3.68 o 
   3   6  24        3.20        7.37      3.54 o 
   4   6  24        7.25       15.75      5.10 o 
  -3   7  24       19.80       11.91      5.03 o 
  -2   7  24       58.95       48.86      7.08 o 
  -1   7  24       88.80      106.19      6.18 o 
   0   7  24       62.40       62.11      6.11 o 
   1   7  24       89.17       85.82      8.94 o 
   2   7  24       60.28       58.22      7.20 o 
   3   7  24       20.38       25.24      5.51 o 
  -3   8  24        9.06       15.35      5.55 o 
  -2   8  24        6.27        9.35      5.20 o 
  -1   8  24       37.96       37.03      4.85 o 
   0   8  24      122.28      121.71      7.29 o 
   1   8  24       40.55       42.76      7.97 o 
   2   8  24        7.07       13.66      5.36 o 
   3   8  24        8.73       10.04      8.47 o 
  -2   9  24       35.14       51.09      8.70 o 
  -1   9  24       22.29       22.95      4.75 o 
   0   9  24       32.34       43.59      8.53 o 
   1   9  24       21.19       24.33      7.37 o 
   2   9  24       35.85       43.84      7.03 o 
  -1  10  24        3.78       10.70      5.43 o 
   0  10  24       97.67      111.39      9.30 o 
   1  10  24        3.85        5.22      7.07 o 
   1   0  25       73.90       59.76      6.55 o 
   2   0  25      195.93      187.71      9.22 o 
   3   0  25       99.44       94.06      6.44 o 
   4   0  25       88.55       85.62      8.06 o 
   5   0  25       28.67       43.64      5.72 o 
  -5   1  25       12.44       10.56      6.61 o 
  -4   1  25      124.08      127.17     10.81 o 
  -3   1  25       78.11       81.56      6.21 o 
  -2   1  25      187.32      196.60      9.63 o 
  -1   1  25      730.13      724.89     21.66 o 
   0   1  25        1.27       -2.55      5.37 o 
   1   1  25      719.60      707.92     18.15 o 
   2   1  25      185.40      205.12      9.63 o 
   3   1  25       77.26       82.92      6.22 o 
   4   1  25      125.69      118.09      7.58 o 
   5   1  25       12.72       17.86      4.32 o 
  -5   2  25       22.33       33.10      8.41 o 
  -4   2  25        3.37        7.50      5.27 o 
  -3   2  25       53.86       41.25      6.98 o 
  -2   2  25       91.25       90.35      7.51 o 
  -1   2  25      938.12      978.58     35.25 o 
   0   2  25      397.23      416.74     11.65 o 
   1   2  25      948.99      983.86     17.94 o 
   2   2  25       90.32       79.22      6.64 o 
   3   2  25       55.95       52.84      5.52 o 
   4   2  25        3.33        3.49      4.04 o 
   5   2  25       22.23       26.77      4.64 o 
  -5   3  25        9.78       12.28      6.89 o 
  -4   3  25        6.20        9.97      5.95 o 
  -3   3  25      131.97      133.99     10.20 o 
  -2   3  25      520.69      514.10     16.96 o 
  -1   3  25       25.64       26.05      8.00 o 
   0   3  25        1.91        3.41      2.59 o 
   1   3  25       27.61       32.56      4.81 o 
   2   3  25      525.58      504.62     12.50 o 
   3   3  25      129.43      116.88      7.12 o 
   4   3  25        6.75        9.26      3.71 o 
   5   3  25        9.22        7.08      4.61 o 
  -4   4  25      102.01       97.65     10.28 o 
  -3   4  25       11.20       15.58      4.59 o 
  -2   4  25      269.61      282.94     20.44 o 
  -1   4  25      563.48      530.21     15.90 o 
   0   4  25      424.65      413.94     12.47 o 
   1   4  25      566.90      541.62     25.15 o 
   2   4  25      261.68      260.17     13.62 o 
   3   4  25       11.75        9.79      3.12 o 
   4   4  25      103.10       92.11      7.27 o 
  -4   5  25        5.41        6.10      4.76 o 
  -3   5  25      155.04      159.46      9.03 o 
  -2   5  25       21.73       21.52      4.20 o 
  -1   5  25      231.85      212.91     12.18 o 
   0   5  25     1517.17     1457.65     26.29 o 
   1   5  25      227.72      217.85     11.39 o 
   2   5  25       22.24       26.87      4.70 o 
   3   5  25      153.84      157.79      7.35 o 
   4   5  25        5.32        2.56      5.01 o 
  -4   6  25       14.94        9.83      5.41 o 
  -3   6  25       88.80       84.81      7.51 o 
  -2   6  25      176.27      168.42     13.76 o 
  -1   6  25       88.05      101.33      5.73 o 
   0   6  25      691.43      666.34     15.78 o 
   1   6  25       87.68       92.83      8.72 o 
   2   6  25      180.64      163.78      7.42 o 
   3   6  25       88.08       81.79      6.03 o 
   4   6  25       14.83       27.29      5.76 o 
  -3   7  25       13.98       18.48      5.41 o 
  -2   7  25       17.60       15.33      5.41 o 
  -1   7  25       65.74       78.74      5.66 o 
   0   7  25        0.07        1.35      4.04 o 
   1   7  25       63.27       68.31      8.40 o 
   2   7  25       18.14       19.14      5.18 o 
   3   7  25       14.48       18.82      5.31 o 
  -3   8  25        5.06       15.27      5.44 o 
  -2   8  25       23.32       23.41      5.97 o 
  -1   8  25       13.52       18.06      4.27 o 
   0   8  25       93.10      102.72      6.78 o 
   1   8  25       12.25       13.00      7.09 o 
   2   8  25       23.66       35.51      6.54 o 
   3   8  25        5.09       14.02      5.41 o 
  -2   9  25       36.65       35.35      7.98 o 
  -1   9  25       69.89       74.18      7.20 o 
   0   9  25        0.01       -1.27      4.98 o 
   1   9  25       68.53       76.35     12.03 o 
   2   9  25       37.86       35.34      6.90 o 
  -1  10  25       71.51       71.97      9.83 o 
   0  10  25        1.51        8.95      6.85 o 
   1  10  25       70.17       56.77     15.93 o 
   0   0  26       19.49       14.65      6.41 o 
   1   0  26        4.85       10.28      3.84 o 
   2   0  26       39.26       42.32      5.59 o 
   3   0  26        5.90        2.95      3.39 o 
   4   0  26       17.72       19.98      5.01 o 
   5   0  26       44.19       44.01      5.97 o 
  -5   1  26       11.42       10.06      6.58 o 
  -4   1  26       34.17       30.05      8.75 o 
  -3   1  26       29.76       19.98      4.33 o 
  -2   1  26      330.98      326.04     12.62 o 
  -1   1  26       42.55       41.37      4.51 o 
   0   1  26        4.28        3.89      2.87 o 
   1   1  26       41.34       43.95      5.13 o 
   2   1  26      337.94      316.06     19.85 o 
   3   1  26       29.95       31.58      4.70 o 
   4   1  26       33.99       35.62      5.47 o 
   5   1  26       11.51       12.51      4.18 o 
  -5   2  26       53.17       46.70      9.00 o 
  -4   2  26       14.00        7.72      5.59 o 
  -3   2  26      237.90      233.20     34.33 o 
  -2   2  26      115.13      113.92      8.36 o 
  -1   2  26      540.07      541.70     24.30 o 
   0   2  26       62.42       65.90      4.87 o 
   1   2  26      534.10      525.46     11.49 o 
   2   2  26      117.07      115.58     10.18 o 
   3   2  26      243.64      241.89     12.75 o 
   4   2  26       13.83       13.83      4.55 o 
   5   2  26       53.30       64.04      6.06 o 
  -4   3  26        9.38        9.17      5.77 o 
  -3   3  26       86.93       86.07      8.88 o 
  -2   3  26       24.87       26.35      5.57 o 
  -1   3  26      756.66      759.62     31.05 o 
   0   3  26       67.82       67.98      4.68 o 
   1   3  26      764.81      732.17     14.99 o 
   2   3  26       22.74       22.88      3.78 o 
   3   3  26       88.15       89.31      6.52 o 
   4   3  26        9.39        6.74      3.98 o 
  -4   4  26       36.64       49.00     13.83 o 
  -3   4  26       35.29       32.74      7.22 o 
  -2   4  26      133.29      140.22      8.04 o 
  -1   4  26      424.88      384.43     21.15 o 
   0   4  26      325.63      341.28     19.98 o 
   1   4  26      425.91      409.21     22.35 o 
   2   4  26      128.26      113.66      6.53 o 
   3   4  26       34.14       31.71      3.89 o 
   4   4  26       34.60       36.22      5.64 o 
  -4   5  26        1.01        3.13      4.55 o 
  -3   5  26       71.93       73.01      7.15 o 
  -2   5  26       59.96       63.10      5.52 o 
  -1   5  26       51.33       52.60      4.80 o 
   0   5  26       31.19       53.14      4.95 o 
   1   5  26       46.64       46.92      7.06 o 
   2   5  26       59.43       59.35      8.44 o 
   3   5  26       71.08       75.62      7.28 o 
   4   5  26        0.97        0.23      4.66 o 
  -4   6  26       12.89       13.58      6.47 o 
  -3   6  26       38.57       38.24      6.15 o 
  -2   6  26       34.47       37.51      7.59 o 
  -1   6  26      190.85      193.77      7.38 o 
   0   6  26       26.21       29.82      4.59 o 
   1   6  26      190.62      193.39     11.59 o 
   2   6  26       35.80       37.84      6.18 o 
   3   6  26       38.46       42.96      4.96 o 
   4   6  26       13.30       15.37     11.88 o 
  -3   7  26       15.81       14.48      5.37 o 
  -2   7  26        3.43        8.54      6.24 o 
  -1   7  26       79.80       88.61      5.93 o 
   0   7  26      131.13      121.57      7.59 o 
   1   7  26       84.56       81.96      9.08 o 
   2   7  26        3.75       -0.20      4.20 o 
   3   7  26       15.96       15.66      5.04 o 
  -3   8  26       33.64       38.37      6.77 o 
  -2   8  26        4.33        0.85     10.45 o 
  -1   8  26        5.04        7.68      3.86 o 
   0   8  26       33.77       39.58      7.48 o 
   1   8  26        5.42        8.04      6.09 o 
   2   8  26        4.70       -1.20      4.39 o 
   3   8  26       33.89       34.63      6.56 o 
  -2   9  26        9.48       14.71      6.73 o 
  -1   9  26       15.61       12.04     10.34 o 
   0   9  26      191.90      216.30     13.74 o 
   1   9  26       15.26       19.79      7.38 o 
   2   9  26        9.67       14.37      5.85 o 
   0  10  26       43.17       60.53      7.88 o 
   1   0  27     1079.00     1014.86     23.92 o 
   2   0  27        0.21        0.52      3.77 o 
   3   0  27       19.13       15.91      4.95 o 
   4   0  27      145.61      148.41      8.49 o 
   5   0  27       12.63       12.35      4.85 o 
  -5   1  27        2.57       11.24      6.74 o 
  -4   1  27       90.28       92.64     11.99 o 
  -3   1  27       76.02       69.42      6.20 o 
  -2   1  27      527.21      479.91     15.70 o 
  -1   1  27      411.86      388.15     14.29 o 
   0   1  27        0.02        3.74      3.07 o 
   1   1  27      413.80      381.69     12.71 o 
   2   1  27      539.28      501.00     15.79 o 
   3   1  27       75.66       70.53      8.15 o 
   4   1  27       89.68       87.58      7.55 o 
   5   1  27        2.43        9.86      4.00 o 
  -5   2  27        0.44        0.53      5.91 o 
  -4   2  27       33.42       32.42      7.33 o 
  -3   2  27       35.26       25.81      7.02 o 
  -2   2  27      282.76      320.44     25.71 o 
  -1   2  27      113.80      119.52     12.13 o 
   0   2  27      554.72      543.76     14.41 o 
   1   2  27      116.21      126.61      5.41 o 
   2   2  27      278.17      263.09     11.40 o 
   3   2  27       33.33       28.62      4.94 o 
   4   2  27       32.42       44.49      5.73 o 
   5   2  27        0.38        2.24      4.57 o 
  -4   3  27        3.10       10.93      5.86 o 
  -3   3  27       17.51       24.20      6.90 o 
  -2   3  27       34.27       35.95      6.43 o 
  -1   3  27       75.72       86.92     11.40 o 
   0   3  27       10.48       13.76      3.15 o 
   1   3  27       71.91       69.66      4.71 o 
   2   3  27       35.71       40.26      4.35 o 
   3   3  27       18.57       24.02      4.74 o 
   4   3  27        2.70        6.02      3.65 o 
  -4   4  27       17.95       25.42      7.43 o 
  -3   4  27       58.46       68.20     11.46 o 
  -2   4  27       72.58       80.24      6.59 o 
  -1   4  27      235.39      218.74     16.56 o 
   0   4  27      589.82      550.54     15.07 o 
   1   4  27      232.28      244.51     17.81 o 
   2   4  27       72.02       77.84      5.86 o 
   3   4  27       60.69       54.28      4.54 o 
   4   4  27       17.48       22.58      5.07 o 
  -4   5  27        2.60       -1.38      5.77 o 
  -3   5  27       25.58       19.89      5.63 o 
  -2   5  27       81.82       78.17      7.24 o 
  -1   5  27       87.04       86.75      5.70 o 
   0   5  27     1492.33     1383.81     35.05 o 
   1   5  27       89.50       94.80      8.67 o 
   2   5  27       82.18       74.06     12.63 o 
   3   5  27       25.38       31.15      4.98 o 
   4   5  27        2.64        3.13      4.47 o 
  -4   6  27       11.50       19.30      5.68 o 
  -3   6  27       43.50       53.28      6.81 o 
  -2   6  27       16.63       13.34      9.48 o 
  -1   6  27       24.82       24.49      4.36 o 
   0   6  27       49.97       50.19      7.27 o 
   1   6  27       23.77       33.66      6.87 o 
   2   6  27       15.71       11.83      4.46 o 
   3   6  27       43.45       54.37      5.40 o 
   4   6  27       11.67       18.72     10.82 o 
  -3   7  27       32.77       33.67      7.51 o 
  -2   7  27      216.52      206.39     10.06 o 
  -1   7  27       39.29       39.15      4.78 o 
   0   7  27       54.27       51.73     22.04 o 
   1   7  27       39.78       48.74      7.92 o 
   2   7  27      216.63      210.02     20.68 o 
   3   7  27       32.09       32.24      7.90 o 
  -3   8  27       16.66       21.11      6.62 o 
  -2   8  27        9.99       16.57      5.61 o 
  -1   8  27      139.39      132.23     14.23 o 
   0   8  27       37.73       32.45      7.34 o 
   1   8  27      140.39      132.00     28.91 o 
   2   8  27        9.79       11.65      4.91 o 
   3   8  27       16.46       22.10      5.93 o 
  -2   9  27       22.97       -0.18     10.16 o 
  -1   9  27       21.31       33.48      7.83 o 
   0   9  27       27.34       42.16      8.11 o 
   1   9  27       21.54       16.40      6.92 o 
   2   9  27       22.90       18.11      5.91 o 
   0   0  28      369.84      374.85     19.81 o 
   1   0  28      134.58      157.85     12.70 o 
   2   0  28      756.36      697.69     26.61 o 
   3   0  28      184.06      197.47      8.96 o 
   4   0  28       19.07       20.03      5.03 o 
   5   0  28       31.83       16.95      7.41 o 
  -5   1  28       21.72       22.97     10.90 o 
  -4   1  28        5.25        6.98      5.96 o 
  -3   1  28      115.23      106.56      9.27 o 
  -2   1  28       10.60       12.31      5.35 o 
  -1   1  28      280.41      266.47     10.07 o 
   0   1  28      405.05      435.73     12.89 o 
   1   1  28      275.06      275.84     10.88 o 
   2   1  28       10.26       11.70      4.70 o 
   3   1  28      110.69      112.11      8.11 o 
   4   1  28        5.03        5.33      4.18 o 
   5   1  28       21.69       26.67      6.56 o 
  -4   2  28       21.44       10.73      5.97 o 
  -3   2  28        7.38       -2.96     11.18 o 
  -2   2  28      243.50      249.85     11.85 o 
  -1   2  28      157.61      173.41     14.73 o 
   0   2  28      404.88      416.04     12.18 o 
   1   2  28      163.83      163.17      6.06 o 
   2   2  28      251.36      251.88     15.22 o 
   3   2  28        7.81        4.35      3.97 o 
   4   2  28       21.39       17.03      4.80 o 
  -4   3  28       28.15       34.17      7.73 o 
  -3   3  28        6.91       22.25      6.32 o 
  -2   3  28       11.18       18.12      5.51 o 
  -1   3  28       12.41        2.98      6.68 o 
   0   3  28        1.80        5.82      3.77 o 
   1   3  28       12.79       16.38      3.42 o 
   2   3  28       10.50       11.74      5.34 o 
   3   3  28        6.31        6.85      3.97 o 
   4   3  28       28.99       27.11      4.67 o 
  -4   4  28       53.24       49.92     10.66 o 
  -3   4  28       17.97        4.48      5.18 o 
  -2   4  28       83.31       85.92      6.47 o 
  -1   4  28      948.40      883.60     35.76 o 
   0   4  28       50.26       46.10     10.08 o 
   1   4  28      938.62      796.98     33.01 o 
   2   4  28       81.59       88.77      9.07 o 
   3   4  28       18.91       19.63      4.25 o 
   4   4  28       53.00       56.55      5.75 o 
  -4   5  28        5.12       -2.17      5.50 o 
  -3   5  28       11.39        8.27      7.44 o 
  -2   5  28      128.13      119.49      8.19 o 
  -1   5  28      523.65      516.10     16.14 o 
   0   5  28       17.29       21.10      5.75 o 
   1   5  28      525.98      482.15     31.88 o 
   2   5  28      126.37      117.82      7.45 o 
   3   5  28       11.60        8.65      3.66 o 
   4   5  28        5.61        2.92      4.40 o 
  -3   6  28       11.76       16.71      5.44 o 
  -2   6  28        4.68       16.64      9.41 o 
  -1   6  28       77.73       80.09      6.10 o 
   0   6  28      209.60      186.42     11.18 o 
   1   6  28       78.64       64.74      8.27 o 
   2   6  28        4.85       12.15      4.54 o 
   3   6  28       12.55        9.95      6.35 o 
  -3   7  28       18.52       24.38      5.98 o 
  -2   7  28       15.75       19.89      7.88 o 
  -1   7  28        9.47       20.50      6.96 o 
   0   7  28        0.05        5.01      5.47 o 
   1   7  28        8.99       14.95      6.00 o 
   2   7  28       16.16       15.42      6.02 o 
   3   7  28       18.46       28.92      6.04 o 
  -2   8  28        8.13       12.02      6.86 o 
  -1   8  28       20.82       31.39      7.40 o 
   0   8  28      222.21      219.46     13.20 o 
   1   8  28       21.08       35.94      7.89 o 
   2   8  28        8.44        9.24      5.12 o 
  -1   9  28       17.65       19.03      7.11 o 
   0   9  28        0.66        0.78      6.06 o 
   1   9  28       17.23       11.80      7.02 o 
   1   0  29        0.10       -3.83      3.18 o 
   2   0  29      102.87      101.37     22.85 o 
   3   0  29       12.98       10.32      4.76 o 
   4   0  29      114.55      122.19     10.03 o 
  -4   1  29        6.15       14.91      6.50 o 
  -3   1  29      151.91      136.48     13.50 o 
  -2   1  29      161.58      150.01     10.43 o 
  -1   1  29      142.35      145.93     12.37 o 
   0   1  29        9.91       13.20      4.88 o 
   1   1  29      142.46      144.10      8.13 o 
   2   1  29      165.20      151.52     10.04 o 
   3   1  29      154.83      138.36      8.09 o 
   4   1  29        5.92       10.04      4.55 o 
  -4   2  29       20.77       30.17      7.36 o 
  -3   2  29       78.05       82.36     14.74 o 
  -2   2  29       24.15       30.11      5.97 o 
  -1   2  29      150.98      158.75     14.27 o 
   0   2  29       23.40       28.22      4.10 o 
   1   2  29      155.37      151.86      8.12 o 
   2   2  29       22.93       27.17      5.32 o 
   3   2  29       78.37       72.38      6.42 o 
   4   2  29       21.38       21.57      5.20 o 
  -4   3  29       50.27       48.58      8.76 o 
  -3   3  29       63.84       66.74      8.58 o 
  -2   3  29     1045.81     1019.36     26.86 o 
  -1   3  29      476.39      448.92     23.43 o 
   0   3  29      711.65      638.99     15.88 o 
   1   3  29      487.39      470.70     11.78 o 
   2   3  29     1032.42      996.70     19.93 o 
   3   3  29       64.83       58.95      6.14 o 
   4   3  29       50.21       48.05      5.49 o 
  -4   4  29       18.41       16.40     14.74 o 
  -3   4  29       36.79       24.56      6.94 o 
  -2   4  29       21.96       27.31      6.42 o 
  -1   4  29      234.59      222.32     17.03 o 
   0   4  29      213.55      196.02     16.22 o 
   1   4  29      238.82      236.56     12.38 o 
   2   4  29       21.55       19.10      3.89 o 
   3   4  29       35.02       29.74      4.64 o 
   4   4  29       18.84       23.57      4.81 o 
  -4   5  29        2.15       -7.50      5.33 o 
  -3   5  29        8.50       14.00      6.79 o 
  -2   5  29       39.50       53.99     10.68 o 
  -1   5  29       99.86       96.45     13.97 o 
   0   5  29      151.57      153.46     10.25 o 
   1   5  29       99.02       89.54      8.67 o 
   2   5  29       38.49       32.13      4.96 o 
   3   5  29        8.68       14.48      3.93 o 
   4   5  29        2.09        1.71      4.41 o 
  -3   6  29        7.86       11.58     10.98 o 
  -1   6  29       27.39       11.62      8.18 o 
   0   6  29       36.51       35.09      6.86 o 
   1   6  29       26.21       31.50      6.74 o 
   2   6  29       77.17       91.86      7.28 o 
   3   6  29        8.89       13.63      4.03 o 
  -3   7  29       20.66       16.85      5.71 o 
  -2   7  29       30.70       35.61     11.80 o 
  -1   7  29       88.88       85.40      8.65 o 
   0   7  29       69.04       74.30      9.31 o 
   1   7  29       86.39       80.14      9.26 o 
   2   7  29       30.86       41.06      6.10 o 
   3   7  29       20.71       25.13      7.30 o 
  -2   8  29       40.61       43.77     19.52 o 
  -1   8  29       10.51       14.89      6.22 o 
   0   8  29       44.61       41.25     11.11 o 
   1   8  29       10.84        7.70      6.35 o 
   2   8  29       39.98       38.81      6.61 o 
  -1   9  29       54.88       60.28      9.19 o 
   0   9  29        0.01        1.06      6.47 o 
   1   9  29       53.73       85.44     10.78 o 
   0   0  30       33.65       22.52      7.99 o 
   1   0  30       12.57        6.24      4.10 o 
   2   0  30       51.85       68.46      8.91 o 
   3   0  30       63.91       74.72      7.74 o 
   4   0  30       14.06       15.92      7.08 o 
  -4   1  30        4.54        5.03      5.78 o 
  -3   1  30       17.25       24.34      5.87 o 
  -2   1  30      368.05      346.77     20.51 o 
  -1   1  30      237.43      231.49      9.94 o 
   0   1  30        0.74        0.15      3.13 o 
   1   1  30      235.68      225.46     10.14 o 
   2   1  30      377.74      373.29     22.29 o 
   3   1  30       16.99       24.05      5.75 o 
   4   1  30        4.42        3.09      4.24 o 
  -4   2  30        8.05        3.34      9.57 o 
  -3   2  30        1.38        8.33      7.41 o 
  -2   2  30      248.86      234.11     14.60 o 
  -1   2  30      202.95      202.31     15.73 o 
   0   2  30       59.32       62.94      7.24 o 
   1   2  30      206.95      210.84      9.92 o 
   2   2  30      246.30      228.85     10.88 o 
   3   2  30        0.96       -0.19      3.87 o 
   4   2  30        8.69       12.99      4.93 o 
  -4   3  30        7.46       10.18      6.56 o 
  -3   3  30       20.40       28.77      7.17 o 
  -2   3  30       83.20       96.59      8.64 o 
  -1   3  30      150.27      135.31     14.13 o 
   0   3  30      694.49      658.80     16.43 o 
   1   3  30      147.99      147.12      6.38 o 
   2   3  30       82.31       91.96      5.67 o 
   3   3  30       21.07       20.00      4.92 o 
   4   3  30        7.87       14.82      4.35 o 
  -4   4  30       21.98       13.28      6.86 o 
  -3   4  30        7.17       -1.70      4.86 o 
  -2   4  30       15.89       16.87      5.90 o 
  -1   4  30      271.71      301.04     19.93 o 
   0   4  30     1167.22     1021.92     40.03 o 
   1   4  30      271.91      238.22     11.01 o 
   2   4  30       15.77       19.59      3.91 o 
   3   4  30        7.06        5.55      3.80 o 
   4   4  30       21.88       24.80      5.04 o 
  -4   5  30       27.92       39.80      8.95 o 
  -3   5  30       76.04       92.88     11.58 o 
  -1   5  30        3.24       -0.72      4.31 o 
   0   5  30        0.86        4.48      4.76 o 
   1   5  30        3.19        8.52      5.18 o 
   2   5  30        7.40        3.78      3.70 o 
   3   5  30       76.02       61.43      9.39 o 
   4   5  30       28.00       36.40      6.32 o 
  -3   6  30       22.36       16.28     13.33 o 
  -1   6  30       90.06      102.00     15.24 o 
   0   6  30        4.82        7.71      5.28 o 
   1   6  30       89.80       97.23     11.63 o 
   2   6  30       10.43       26.50      5.04 o 
   3   6  30       22.14       23.46      5.35 o 
  -3   7  30       12.60       15.24      5.63 o 
  -1   7  30       87.03       98.57      9.22 o 
   0   7  30       44.60       48.72      8.14 o 
   1   7  30       88.74       93.04      9.85 o 
   2   7  30        3.94        3.92      4.45 o 
   3   7  30       12.64       13.64     12.79 o 
  -2   8  30        1.79       -2.54      6.44 o 
  -1   8  30       13.01        9.30      6.05 o 
   0   8  30        5.47       -0.21      5.63 o 
   1   8  30       13.28       10.44      6.61 o 
   2   8  30        2.05        6.68      5.11 o 
  -1   9  30       17.24       19.31      8.81 o 
   0   9  30       30.14       19.23      7.50 o 
   1   9  30       16.31        7.77      7.23 o 
   1   0  31      169.01      165.68      9.06 o 
   2   0  31      225.67      205.59     10.67 o 
   3   0  31       58.65       56.59      7.05 o 
   4   0  31        3.46       14.89      4.86 o 
  -4   1  31      114.55      144.28     26.72 o 
  -3   1  31       48.22       51.97      8.39 o 
  -2   1  31       68.41       62.33      6.83 o 
  -1   1  31      349.35      326.86     10.94 o 
   0   1  31       14.30       16.62      4.03 o 
   1   1  31      347.16      337.21     18.73 o 
   2   1  31       70.52       78.69      7.31 o 
   3   1  31       49.46       53.65      7.03 o 
   4   1  31      115.60      138.96      8.82 o 
  -4   2  31        2.45       -4.61      5.38 o 
  -3   2  31        8.15        7.94      7.56 o 
  -2   2  31       95.10       98.36     11.49 o 
  -1   2  31      175.22      170.16     15.42 o 
   0   2  31      606.13      553.03     30.47 o 
   1   2  31      180.60      174.94     10.87 o 
   2   2  31       92.39      101.10      8.14 o 
   3   2  31        7.63        3.02      4.25 o 
   4   2  31        2.49       -4.97      4.42 o 
  -4   3  31        5.52        4.41      6.01 o 
  -3   3  31       19.16        3.23      5.73 o 
  -2   3  31        6.15        8.43      9.13 o 
  -1   3  31      120.40      123.39     13.64 o 
   0   3  31       57.62       47.52     10.45 o 
   1   3  31      123.48      133.83      6.01 o 
   2   3  31        6.97        8.76      4.44 o 
   3   3  31       18.59       12.10      4.68 o 
   4   3  31        5.03        3.78      4.65 o 
  -4   4  31       10.62        9.36      6.83 o 
  -3   4  31        3.27        1.32      6.08 o 
  -2   4  31       13.33        6.15      5.34 o 
  -1   4  31      141.20      147.76     15.33 o 
   0   4  31        3.42        7.87      7.88 o 
   1   4  31      144.77      130.80      9.50 o 
   2   4  31       12.88        6.91      5.38 o 
   3   4  31        3.48        0.50      4.04 o 
   4   4  31       10.62       12.87      4.57 o 
  -3   5  31       32.03       33.02      7.81 o 
  -1   5  31       17.16       20.84      5.75 o 
   0   5  31        1.24        3.90      7.43 o 
   1   5  31       16.51       15.68      6.00 o 
   2   5  31       35.06       29.08      9.29 o 
   3   5  31       32.86       28.62      5.68 o 
  -3   6  31       10.17        6.22     10.51 o 
  -1   6  31       65.01       69.61      7.96 o 
   0   6  31      207.54      213.32     12.44 o 
   1   6  31       66.12       55.64      8.29 o 
   2   6  31       74.56       78.04      6.94 o 
   3   6  31       10.28       21.99      5.57 o 
  -3   7  31       20.47       27.02     14.28 o 
  -1   7  31       26.97       33.03      7.01 o 
   0   7  31       24.38       30.95      7.04 o 
   1   7  31       26.27       18.70      6.54 o 
   2   7  31       58.94       67.94      7.13 o 
   3   7  31       19.74       25.87      8.00 o 
  -2   8  31       30.63       21.53     10.86 o 
  -1   8  31       13.24       15.07      6.64 o 
   0   8  31       16.58       25.43      8.61 o 
   1   8  31       13.10        5.47      6.73 o 
   2   8  31       30.38       35.60      8.70 o 
   0   9  31       54.99       48.84      9.26 o 
   1   9  31        8.06        8.39     10.70 o 
   0   0  32      179.03      171.79      9.28 o 
   1   0  32       28.33       35.97      5.43 o 
   2   0  32       22.71       25.19      5.45 o 
   3   0  32        1.27        0.88      4.50 o 
   4   0  32       20.86       21.81      5.53 o 
  -4   1  32        7.93       15.41      6.58 o 
  -3   1  32      168.46      143.06     14.85 o 
  -2   1  32       35.49       34.26      6.06 o 
  -1   1  32       36.61       42.27      6.19 o 
   0   1  32      378.30      356.04     12.62 o 
   1   1  32       37.50       46.18      5.76 o 
   2   1  32       36.25       35.70      8.25 o 
   3   1  32      164.44      167.54     19.25 o 
   4   1  32        8.12       20.43      5.37 o 
  -4   2  32        2.28        6.20      6.12 o 
  -3   2  32       69.37       82.23     12.88 o 
  -2   2  32      127.13      123.61     20.36 o 
  -1   2  32      119.92      116.31     13.41 o 
   0   2  32      210.03      215.42     10.63 o 
   1   2  32      121.59      127.73      8.07 o 
   2   2  32      129.96      139.88      9.27 o 
   3   2  32       71.07       77.48      8.06 o 
   4   2  32        2.02        7.28      4.70 o 
  -4   3  32       13.05       16.45      6.76 o 
  -3   3  32       29.39       28.14      7.45 o 
  -2   3  32      340.01      329.00     24.37 o 
  -1   3  32      124.72      107.15     13.11 o 
   0   3  32      576.18      541.62     27.48 o 
   1   3  32      123.95      135.82      9.82 o 
   2   3  32      340.51      344.80     13.81 o 
   3   3  32       29.55       28.27      5.40 o 
   4   3  32       13.87       18.37      4.44 o 
  -4   4  32       28.31       40.93      8.88 o 
  -3   4  32       25.54       10.52      6.39 o 
  -2   4  32       65.40       79.59      9.00 o 
  -1   4  32       15.30       19.50      9.07 o 
   0   4  32       86.92      100.89     13.73 o 
   1   4  32       13.33       11.01      5.28 o 
   2   4  32       64.56       71.39      7.54 o 
   3   4  32       26.08       18.85      4.56 o 
   4   4  32       28.19       30.73      5.40 o 
  -3   5  32        4.48        7.21      6.49 o 
  -1   5  32      343.79      349.72     14.46 o 
   0   5  32      126.11      130.59     10.11 o 
   1   5  32      338.30      332.78     27.60 o 
   2   5  32      107.23      113.13     10.18 o 
   3   5  32        4.16        0.59      4.59 o 
  -3   6  32       15.06       20.24      8.80 o 
  -1   6  32       40.21       49.12      7.18 o 
   0   6  32      138.72      131.82     10.46 o 
   1   6  32       40.88       38.00      8.12 o 
   2   6  32       27.19       35.34      7.94 o 
   3   6  32       15.01       12.92      5.36 o 
  -1   7  32       13.62       21.07      7.20 o 
   0   7  32      161.07      147.17     13.41 o 
   1   7  32       13.14       13.43      6.41 o 
   2   7  32       14.60       29.76      7.96 o 
  -2   8  32       37.99       33.60     11.91 o 
  -1   8  32       90.38      111.26     10.74 o 
   0   8  32       52.15       43.98      8.57 o 
   1   8  32       90.73      105.40     11.22 o 
   2   8  32       37.80       46.27      9.41 o 
   0   9  32        1.85        3.73      9.73 o 
   1   0  33      180.98      157.65     13.90 o 
   2   0  33       47.39       52.41      6.69 o 
   3   0  33        0.99        4.43      4.79 o 
   4   0  33        3.86       10.19      4.91 o 
  -4   1  33        3.48        7.87      5.98 o 
  -3   1  33       72.57       76.07     12.13 o 
  -2   1  33       55.18       53.82      6.98 o 
  -1   1  33      329.07      330.98     13.42 o 
   0   1  33       40.36       38.87      5.09 o 
   1   1  33      329.56      295.06     11.99 o 
   2   1  33       54.40       56.09      6.73 o 
   3   1  33       71.17       84.86     17.36 o 
   4   1  33        3.53        5.33      4.70 o 
  -4   2  33       37.63       39.89      8.58 o 
  -3   2  33       34.89       23.11      8.89 o 
  -2   2  33       10.89        9.07      5.12 o 
  -1   2  33      135.34      139.48      9.73 o 
   0   2  33       73.72       82.53      5.97 o 
   1   2  33      137.35      149.64      8.77 o 
   2   2  33       10.58        8.88      4.57 o 
   3   2  33       35.00       42.24      8.77 o 
   4   2  33       37.00       41.91      6.48 o 
  -4   3  33        5.07        5.96      6.63 o 
  -3   3  33        5.96       14.44      8.58 o 
  -2   3  33       54.99       75.02      8.41 o 
  -1   3  33        6.21       16.98      8.13 o 
   0   3  33       43.14       61.96     11.57 o 
   1   3  33        7.29       17.86      4.59 o 
   2   3  33       53.74       66.63      7.27 o 
   3   3  33        6.43       10.99      4.61 o 
   4   3  33        5.09        3.67      3.99 o 
  -4   4  33       10.53       23.66      7.65 o 
  -3   4  33       19.97       13.79     12.08 o 
  -2   4  33       11.93       12.83      6.41 o 
  -1   4  33       69.01       69.98     12.22 o 
   0   4  33      153.09      135.40     15.34 o 
   1   4  33       71.19       75.88     12.36 o 
   2   4  33       11.68       12.36      5.22 o 
   3   4  33       19.13       26.82      4.91 o 
   4   4  33       10.46       12.61      5.46 o 
  -3   5  33       25.73       22.54      7.51 o 
  -1   5  33       52.84       57.47     13.82 o 
   0   5  33        3.45        2.94      7.44 o 
   1   5  33       53.03       51.98      7.98 o 
   2   5  33       42.80       37.76      7.65 o 
   3   5  33       26.10       20.60      5.74 o 
  -3   6  33       34.78       30.84      8.41 o 
  -1   6  33       45.79       54.84     17.63 o 
   0   6  33        1.96        5.70      5.48 o 
   1   6  33       44.38       37.12     14.74 o 
   2   6  33       19.20       30.65      7.42 o 
   3   6  33       35.73       48.13      6.91 o 
  -1   7  33       12.33        8.75      9.61 o 
   0   7  33      134.17      140.01     11.56 o 
   1   7  33       12.04       12.93      6.65 o 
   2   7  33        8.62       13.84      7.56 o 
  -1   8  33       48.83       79.90     12.51 o 
   0   8  33        7.29       12.89      6.86 o 
   1   8  33       49.62       60.83     13.38 o 
   0   0  34      158.16      123.03     14.78 o 
   1   0  34       23.33       24.92      5.29 o 
   2   0  34       93.95       87.75      8.02 o 
   3   0  34        6.41       12.06      5.34 o 
   4   0  34        0.16        2.54      4.66 o 
  -4   1  34        2.38       -0.19      5.96 o 
  -3   1  34      101.88      111.77     13.60 o 
  -2   1  34        5.32       12.07      6.56 o 
  -1   1  34      190.47      185.55     12.21 o 
   0   1  34        0.26       -1.33      3.31 o 
   1   1  34      186.48      173.31      9.44 o 
   2   1  34        5.98        4.62      4.21 o 
   3   1  34      105.30      125.45      9.83 o 
   4   1  34        2.52       -0.52      4.63 o 
  -4   2  34        0.37       -4.95      5.10 o 
  -3   2  34       39.32       62.28     12.14 o 
  -2   2  34      359.39      370.59     15.45 o 
  -1   2  34       51.61       54.76      7.89 o 
   0   2  34      175.78      195.83     16.96 o 
   1   2  34       48.61       51.28      5.99 o 
   2   2  34      365.32      376.78     14.86 o 
   3   2  34       38.25       49.94      7.55 o 
   4   2  34        0.32       -1.80      4.21 o 
  -4   3  34        3.97        5.44      6.76 o 
  -3   3  34       98.08       98.70     14.33 o 
  -2   3  34      131.27      127.44     10.18 o 
  -1   3  34      107.63       96.57     13.53 o 
   0   3  34      121.88      153.77     16.29 o 
   1   3  34      111.14      115.19      8.20 o 
   2   3  34      132.22      140.18      9.52 o 
   3   3  34       97.34       85.34      7.44 o 
   4   3  34        4.36        0.22      4.05 o 
  -3   4  34       61.80       64.90      9.68 o 
  -2   4  34        5.87        4.45      7.92 o 
  -1   4  34      241.43      272.57     20.06 o 
   0   4  34       64.38       55.69     11.76 o 
   1   4  34      236.48      223.94     19.36 o 
   2   4  34        5.40        6.37      5.03 o 
   3   4  34       61.06       52.22      6.70 o 
  -3   5  34       45.08       26.46      7.61 o 
  -2   5  34       22.37       32.27     11.03 o 
  -1   5  34        9.83       11.85      5.69 o 
   0   5  34        4.07       15.66      9.58 o 
   1   5  34       10.50       12.19      8.94 o 
   2   5  34       21.29       21.08      6.60 o 
   3   5  34       44.48       47.15      7.13 o 
  -3   6  34       19.91       13.55      7.46 o 
  -1   6  34       86.07       99.36      9.36 o 
   0   6  34       60.71       74.36      8.85 o 
   1   6  34       85.19       97.02     10.09 o 
   2   6  34       20.74       24.66      7.15 o 
   3   6  34       19.70       18.01      7.52 o 
  -1   7  34       77.84       76.18      9.24 o 
   0   7  34       99.33       71.90     20.85 o 
   1   7  34       79.57       86.28     11.01 o 
   2   7  34       18.50       30.41     20.28 o 
  -1   8  34       57.42       64.61     11.76 o 
   0   8  34       14.62       17.33      7.34 o 
   1   8  34       59.02       63.06     10.20 o 
   1   0  35        1.33        0.21      3.77 o 
   2   0  35       27.43       31.21      6.05 o 
   3   0  35       95.59      100.07      9.63 o 
   4   0  35       35.50       42.86      6.73 o 
  -4   1  35        5.93        2.27      6.41 o 
  -3   1  35       74.14       68.61     12.13 o 
  -2   1  35       33.73       28.24      8.49 o 
  -1   1  35      409.48      360.11     14.47 o 
   0   1  35       97.23       87.43      6.92 o 
   1   1  35      413.33      368.30     13.88 o 
   2   1  35       35.62       41.94      6.44 o 
   3   1  35       75.20       71.61     20.38 o 
   4   1  35        5.30        5.02      4.88 o 
  -4   2  35       16.99       15.54      7.51 o 
  -3   2  35       36.82       32.27     10.43 o 
  -2   2  35       63.78       70.41     10.49 o 
  -1   2  35      208.72      196.85     11.69 o 
   0   2  35      600.20      533.02     27.51 o 
   1   2  35      202.22      210.01     20.67 o 
   2   2  35       63.59       76.79      9.16 o 
   3   2  35       36.00       45.71      7.41 o 
   4   2  35       16.58       23.80      5.94 o 
  -3   3  35       13.55       19.12      8.74 o 
  -2   3  35       58.80       57.43      8.24 o 
  -1   3  35      101.37       97.05     13.84 o 
   0   3  35        0.52       -3.73      7.25 o 
   1   3  35      101.56      105.71     10.16 o 
   2   3  35       59.07       59.94      7.28 o 
   3   3  35       13.86       18.05      5.28 o 
  -3   4  35        1.59       -5.14     12.69 o 
  -2   4  35       38.01       47.13     11.08 o 
  -1   4  35       25.52       27.03      9.89 o 
   0   4  35        1.43        0.99      8.10 o 
   1   4  35       26.44       25.45      9.91 o 
   2   4  35       39.94       43.32      7.03 o 
   3   4  35        1.78       -6.18      4.38 o 
  -3   5  35        6.66        8.38      7.66 o 
  -2   5  35        3.42      -10.88      7.25 o 
  -1   5  35        1.10        5.20      5.42 o 
   0   5  35       61.81       77.95     13.59 o 
   1   5  35        1.02        1.99      7.68 o 
   2   5  35        3.19       12.09      5.78 o 
   3   5  35        7.29       12.79      7.32 o 
  -1   6  35        2.72       -0.34      5.16 o 
   0   6  35       38.40       31.62      7.43 o 
   1   6  35        2.53       10.37      6.08 o 
   2   6  35       18.60       23.94     12.17 o 
  -1   7  35        5.56        8.27      6.17 o 
   0   7  35       84.21       99.03     10.44 o 
   1   7  35        6.00       11.24     11.75 o 
   2   7  35       70.88       67.87      9.92 o 
   0   8  35        6.23        6.04      6.87 o 
   1   8  35       35.76       52.05     13.84 o 
   0   0  36      449.58      406.63     14.49 o 
   1   0  36        5.06        8.98      4.53 o 
   2   0  36      139.04      144.77     10.11 o 
   3   0  36        0.63        3.34      5.01 o 
   4   0  36       11.49        6.17      4.98 o 
  -4   1  36        0.75       -8.05      5.47 o 
  -3   1  36       47.09       51.53     10.85 o 
  -2   1  36       18.65        8.96      7.15 o 
  -1   1  36       28.34       32.28      6.19 o 
   0   1  36      150.01      158.62      8.72 o 
   1   1  36       27.14       38.08     16.66 o 
   2   1  36       18.09       17.76      5.45 o 
   3   1  36       47.36       37.67      7.07 o 
   4   1  36        0.79       -0.62      4.87 o 
  -3   2  36      123.44      132.99     15.81 o 
  -2   2  36       84.79       75.14     11.43 o 
  -1   2  36      208.30      188.05     14.60 o 
   0   2  36        6.42       13.27      8.10 o 
   1   2  36      211.96      184.42     15.02 o 
   2   2  36       84.79       88.37      8.26 o 
   3   2  36      125.10      125.89     10.15 o 
  -3   3  36        8.26       14.80      9.37 o 
  -2   3  36       77.97       87.95     12.92 o 
  -1   3  36       71.41       74.18     12.67 o 
   0   3  36      208.29      191.73     18.36 o 
   1   3  36       69.46       69.41     13.18 o 
   2   3  36       78.74       83.27      8.16 o 
   3   3  36        7.86       10.64      5.82 o 
  -3   4  36       39.46       30.36      8.32 o 
  -2   4  36      159.76      157.89     16.56 o 
  -1   4  36      114.55      140.52     16.12 o 
   0   4  36       36.11       57.75     12.43 o 
   1   4  36      115.22      112.87     15.36 o 
   2   4  36      158.05      134.12      9.90 o 
   3   4  36       39.39       40.86      7.01 o 
  -3   5  36       17.38       17.97      8.21 o 
  -2   5  36       12.92       -4.12      8.43 o 
  -1   5  36      112.27      119.49     28.62 o 
   0   5  36       48.91       50.05     12.23 o 
   1   5  36      112.24      128.84     16.36 o 
   2   5  36       12.86       17.07      6.68 o 
   3   5  36       17.60       19.26      5.85 o 
  -1   6  36       55.96       73.99      8.95 o 
   0   6  36       84.62       83.57      9.74 o 
   1   6  36       56.11       47.62      8.23 o 
   2   6  36        5.40       -0.79      5.78 o 
  -1   7  36       40.72       57.94      8.80 o 
   0   7  36       19.98       25.40      8.92 o 
   1   7  36       40.68       51.71      9.29 o 
   2   7  36       67.84       66.79     14.76 o 
   0   8  36        7.42        6.64     10.92 o 
   1   0  37      168.11      155.48      9.90 o 
   2   0  37       56.49       60.15      7.43 o 
   3   0  37        0.73       -4.64      4.81 o 
  -3   1  37      106.22      124.92     14.87 o 
  -2   1  37        8.55       10.35      7.22 o 
  -1   1  37       76.25       63.52      7.88 o 
   0   1  37        2.15        9.19      8.12 o 
   1   1  37       77.94       93.01      7.97 o 
   2   1  37        8.56        8.33      5.09 o 
   3   1  37      106.50      134.10     27.05 o 
  -3   2  37       55.86       44.14     11.15 o 
  -2   2  37       68.81       58.13     10.58 o 
  -1   2  37       49.48       57.26      7.63 o 
   0   2  37        0.45      -10.05      7.09 o 
   1   2  37       48.91       57.95      6.66 o 
   2   2  37       69.40       90.55     14.49 o 
   3   2  37       56.01       62.66      8.33 o 
  -3   3  37       11.17        0.94      8.00 o 
  -2   3  37        9.07       -4.21      7.12 o 
  -1   3  37       40.80       38.66     11.42 o 
   0   3  37       82.34       77.26     13.76 o 
   1   3  37       38.74       53.37     12.22 o 
   2   3  37        8.16       11.27      5.34 o 
   3   3  37       10.40        6.22      5.65 o 
  -3   4  37       26.70       24.21     10.41 o 
  -2   4  37        7.49       11.23      8.87 o 
  -1   4  37       29.61       35.33     10.89 o 
   0   4  37        3.80        9.86      8.95 o 
   1   4  37       29.24       29.57     10.65 o 
   2   4  37        7.42       12.57      9.22 o 
   3   4  37       25.99       32.21      6.17 o 
  -3   5  37       21.62       28.66      8.72 o 
  -2   5  37        8.74       -8.36      7.82 o 
  -1   5  37        9.56       18.33      6.29 o 
   0   5  37        6.44       11.94      9.53 o 
   1   5  37        9.12       15.88      9.52 o 
   2   5  37        9.29       14.13      6.72 o 
   3   5  37       21.56       20.93     11.25 o 
  -1   6  37       15.99       20.60      6.61 o 
   0   6  37       51.50       56.62     18.54 o 
   1   6  37       15.58       19.09      8.62 o 
   2   6  37       20.48       29.71      8.05 o 
  -1   7  37       20.17       25.97      7.56 o 
   0   7  37        0.10        9.63      6.88 o 
   1   7  37       20.69       28.49      8.20 o 
   0   0  38       37.42       19.02      6.48 o 
   1   0  38        4.60       10.50      4.92 o 
   2   0  38      174.66      207.24     11.95 o 
   3   0  38        0.70       -4.67      6.45 o 
  -3   1  38        3.45       15.68      8.29 o 
  -2   1  38       32.95       27.28      8.78 o 
  -1   1  38       28.75       30.33      6.31 o 
   0   1  38        0.30       -4.38      6.73 o 
   1   1  38       27.57       26.80      6.95 o 
   2   1  38       32.49       41.87      6.79 o 
   3   1  38        3.30       10.32      5.64 o 
  -3   2  38        7.41       18.06      8.95 o 
  -2   2  38       64.60       62.09     10.72 o 
  -1   2  38       36.95       37.92      6.95 o 
   0   2  38      182.11      216.15     19.67 o 
   1   2  38       35.00       46.34     11.23 o 
   2   2  38       65.15       76.22     19.34 o 
   3   2  38        7.13        2.07      5.01 o 
  -3   3  38       29.93       13.54      9.65 o 
  -2   3  38      101.01      111.24     13.96 o 
  -1   3  38       89.71       70.00     13.62 o 
   0   3  38       54.68       64.01     13.31 o 
   1   3  38       90.00       88.64     13.96 o 
   2   3  38      102.54      111.24      9.22 o 
   3   3  38       29.95       21.05      6.63 o 
  -3   4  38        7.13       -2.52      8.50 o 
  -2   4  38        2.44        1.44      7.87 o 
  -1   4  38        6.80        4.18      8.06 o 
   0   4  38       31.02       47.95     12.03 o 
   1   4  38        7.11       11.46      9.77 o 
   2   4  38        2.17        1.51      8.70 o 
   3   4  38        6.96       -1.67      5.04 o 
  -2   5  38       10.92       16.87      9.39 o 
  -1   5  38       23.30       42.14      7.67 o 
   0   5  38       83.50       70.93     14.25 o 
   1   5  38       23.26       48.72     12.71 o 
   2   5  38       11.74        8.44      6.09 o 
  -2   6  38       46.55       29.78     12.29 o 
  -1   6  38       29.99       35.86      8.03 o 
   0   6  38       27.36       30.35      7.59 o 
   1   6  38       32.06       34.04      8.18 o 
   2   6  38       46.72       32.83      8.14 o 
  -1   7  38       18.36       24.41      9.94 o 
   0   7  38        0.77       11.45      6.72 o 
   1   7  38       18.52       31.47     12.41 o 
   1   0  39        9.11       -3.69      4.09 o 
   2   0  39       64.59       67.80      8.18 o 
   3   0  39       39.43       49.64      7.94 o 
  -3   1  39       22.71       25.69      9.77 o 
  -2   1  39       49.97       62.90     10.96 o 
  -1   1  39       52.76       54.96      9.13 o 
   0   1  39      439.21      405.94     15.87 o 
   1   1  39       51.94       43.53      6.49 o 
   2   1  39       48.85       49.41      7.46 o 
   3   1  39       22.84       25.91      8.67 o 
  -3   2  39       47.99       64.00     12.83 o 
  -2   2  39       47.36       67.08     11.34 o 
  -1   2  39      103.19      117.18      9.91 o 
   0   2  39      225.63      233.22     19.65 o 
   1   2  39       99.84       73.23     13.21 o 
   2   2  39       47.64       60.28      7.82 o 
   3   2  39       47.73       49.64     14.04 o 
  -3   3  39        8.39        5.38      7.98 o 
  -2   3  39        2.23       -1.00      6.84 o 
  -1   3  39      153.58      177.70     11.99 o 
   0   3  39        8.68        7.94      8.80 o 
   1   3  39      153.49      162.44     18.19 o 
   2   3  39        1.82        0.88      9.25 o 
   3   3  39        7.75        2.20      5.71 o 
  -2   4  39       43.66       67.33     12.50 o 
  -1   4  39        3.92       -2.46      7.86 o 
   0   4  39       21.05       30.46     10.87 o 
   1   4  39        3.55        9.15      9.16 o 
   2   4  39       45.34       57.09     13.46 o 
   3   4  39       12.42       -4.44      7.87 o 
  -2   5  39       15.07       16.47     10.08 o 
  -1   5  39        9.15        7.86      5.91 o 
   0   5  39        0.91       -6.85      8.37 o 
   1   5  39        8.72       12.13      9.78 o 
   2   5  39       15.12       17.85      7.07 o 
  -1   6  39       40.69       47.14     11.93 o 
   0   6  39        5.06        9.44      6.62 o 
   1   6  39       40.85       29.80      9.56 o 
   0   7  39      100.24       98.91     11.22 o 
   1   0  40       16.42        9.71      5.00 o 
   2   0  40        0.90        5.74      5.16 o 
   3   0  40       12.77       16.85      9.76 o 
  -3   1  40       31.73       26.28      9.82 o 
  -2   1  40       78.42       96.90     12.69 o 
  -1   1  40        5.98       15.44      7.18 o 
   0   1  40        5.43       11.36      5.28 o 
   1   1  40        5.83       10.88      5.34 o 
   2   1  40       75.96       74.49      8.53 o 
   3   1  40       31.37       31.96      9.35 o 
  -3   2  40       21.93       32.36     10.98 o 
  -2   2  40       27.08       35.36      9.89 o 
  -1   2  40       25.57       23.85      6.35 o 
   0   2  40       10.23       11.29      8.99 o 
   1   2  40       25.76       24.69     10.05 o 
   2   2  40       26.42       38.33      6.90 o 
   3   2  40       22.01       12.80      6.27 o 
  -3   3  40       13.65        5.53      8.11 o 
  -2   3  40       22.98       18.76      8.92 o 
  -1   3  40       96.25       97.40     12.29 o 
   0   3  40       78.47       63.57     13.56 o 
   1   3  40       96.37      104.16     15.65 o 
   2   3  40       22.87       23.58     10.49 o 
   3   3  40       14.00       19.31      6.70 o 
  -2   4  40       81.76       69.80     13.09 o 
  -1   4  40       25.29       26.21     10.85 o 
   0   4  40       16.89       18.04     10.57 o 
   1   4  40       24.88       27.21     11.35 o 
   2   4  40       83.56      112.69     16.74 o 
  -2   5  40        3.11       -2.59      8.07 o 
  -1   5  40       55.57       82.30     16.73 o 
   0   5  40       17.28       22.45     11.11 o 
   1   5  40       54.89       64.88     14.41 o 
   2   5  40        3.11       11.76      6.79 o 
  -1   6  40       10.62       15.92      6.96 o 
   0   6  40      107.56      103.77     14.61 o 
   1   6  40       10.87       10.43      6.81 o 
   1   0  41       25.46       44.09      7.43 o 
   2   0  41      101.13      105.33     15.79 o 
   3   0  41        5.18        8.75      5.98 o 
  -3   1  41        8.34        4.07      7.49 o 
  -2   1  41       93.37       91.28     12.60 o 
  -1   1  41       60.90       63.49      9.70 o 
   0   1  41        0.39        0.46      4.69 o 
   1   1  41       61.02       49.50     12.46 o 
   2   1  41       94.22       92.62     10.45 o 
   3   1  41        8.38       15.54      6.44 o 
  -3   2  41       17.18       14.35      9.69 o 
  -2   2  41        2.37        1.51      6.87 o 
  -1   2  41        4.36        0.52      8.04 o 
   0   2  41       99.46       88.43     15.01 o 
   1   2  41        4.53       13.64      9.13 o 
   2   2  41        2.13       14.79      5.82 o 
   3   2  41       16.75        9.94      6.21 o 
  -2   3  41       37.52       48.15     11.25 o 
  -1   3  41        2.70        6.44      6.07 o 
   0   3  41       26.99       47.69     12.86 o 
   1   3  41        2.45        1.90      8.67 o 
   2   3  41       36.89       34.47     11.70 o 
  -2   4  41       41.61       38.51     11.53 o 
  -1   4  41       54.02       65.04     14.47 o 
   0   4  41       14.54       27.93     11.49 o 
   1   4  41       53.49       75.78     15.24 o 
   2   4  41       41.88       57.82     14.08 o 
  -1   5  41       56.54       55.43     14.07 o 
   0   5  41       38.92       40.12     13.43 o 
   1   5  41       56.99       69.89     15.53 o 
   2   5  41       22.61        6.01     10.83 o 
  -1   6  41        6.55       10.39      6.63 o 
   0   6  41       86.12      108.38     13.76 o 
   1   6  41        6.28        6.14      6.98 o 
   1   0  42        8.03       -2.24      4.59 o 
   2   0  42       12.35       16.26      6.04 o 
   3   0  42        0.95       -1.24      5.45 o 
  -2   1  42       33.26       45.44     10.33 o 
  -1   1  42        0.91        1.95      6.10 o 
   0   1  42        2.07        8.14      5.07 o 
   1   1  42        0.79        5.91      8.77 o 
   2   1  42       32.92       40.13      7.37 o 
   3   1  42       55.87       57.29     13.28 o 
  -2   2  42       34.66       43.67     10.91 o 
  -1   2  42       16.61       19.49      6.69 o 
   0   2  42        1.98       -6.51      7.35 o 
   1   2  42       17.06        9.73      9.64 o 
   2   2  42       34.10       27.97     11.34 o 
  -2   3  42        1.40        1.66      7.29 o 
  -1   3  42       34.99       32.98      7.65 o 
   0   3  42        4.99       16.49     10.19 o 
   1   3  42       35.41       51.60     13.26 o 
   2   3  42        1.70       -0.07      8.95 o 
  -2   4  42       16.26        1.41      8.43 o 
  -1   4  42       36.82       22.23     11.47 o 
   0   4  42       23.88       22.64     12.01 o 
   1   4  42       37.05       39.07     12.74 o 
   2   4  42       15.56        5.15      9.91 o 
  -1   5  42        3.64       18.08     11.30 o 
   0   5  42        0.53      -12.96      8.87 o 
   1   5  42        3.30        6.14      9.75 o 
   1   0  43       38.28       41.96      8.65 o 
   2   0  43       38.26       31.93      7.31 o 
  -2   1  43        9.15        9.52      7.79 o 
  -1   1  43       52.93       50.44      9.32 o 
   0   1  43       92.58       86.74     15.60 o 
   1   1  43       54.00       48.85     12.94 o 
   2   1  43        8.76       11.50      5.62 o 
  -2   2  43       45.80       40.21     10.92 o 
  -1   2  43       72.18       77.40      9.16 o 
   0   2  43        0.21       -3.95      8.31 o 
   1   2  43       71.58       65.14     14.30 o 
   2   2  43       45.53       49.88     13.06 o 
  -2   3  43       14.13       18.31      8.69 o 
  -1   3  43       41.02       57.58     13.52 o 
   0   3  43       29.18        6.60      9.30 o 
   1   3  43       40.70       43.15     12.74 o 
   2   3  43       14.83       10.89     10.66 o 
  -1   4  43       11.54       31.68     12.25 o 
   0   4  43        3.70       11.06     10.58 o 
   1   4  43       11.35       10.79     10.72 o 
  -1   5  43       25.98       38.28     14.20 o 
   0   5  43       34.20       65.90     15.41 o 
   1   5  43       25.84       43.63     14.29 o 
   2   0  44       31.38       32.70      9.20 o 
  -2   1  44        7.50        6.56      7.56 o 
  -1   1  44        4.74        5.96      7.06 o 
   0   1  44        7.09       21.74     10.96 o 
   1   1  44        4.89       29.57     11.70 o 
   2   1  44        6.87       -3.63      8.17 o 
  -2   2  44       11.64        9.84      8.54 o 
  -1   2  44       21.84       17.47      7.72 o 
   0   2  44       99.54      106.44     16.58 o 
   1   2  44       22.06       19.98     11.34 o 
   2   2  44       10.92        3.50      9.21 o 
  -2   3  44       17.91        6.35      8.59 o 
  -1   3  44       97.85      116.08     11.08 o 
   0   3  44        7.59       -0.65      9.11 o 
   1   3  44       99.50      127.71     17.90 o 
   2   3  44       17.45       16.67     10.71 o 
  -1   4  44        8.01       13.91      7.36 o 
   0   4  44       11.08       29.23     12.80 o 
   1   4  44        8.20        7.51     10.43 o 
   2   0  45        1.99       -7.64      6.24 o 
  -2   1  45       20.29       28.88      9.47 o 
  -1   1  45       21.13       19.46      8.16 o 
   0   1  45        2.60       -8.01      8.26 o 
   1   1  45       21.37       14.00     10.46 o 
   2   1  45       20.15       30.01     12.41 o 
  -1   2  45        9.26       14.87     16.73 o 
   0   2  45        0.01       14.06     10.34 o 
   1   2  45        9.32        0.50      9.47 o 
   2   2  45       17.75       24.43     11.88 o 
  -1   3  45       28.78       36.76      8.18 o 
   0   3  45       17.90       41.35     13.26 o 
   1   3  45       28.69       22.91     11.36 o 
   0   4  45       75.02       74.80     16.43 o 
   1   1  46        1.66       -1.21      9.83 o 
  -1   2  46        1.48       -0.58      6.85 o 
   0   2  46       21.58       24.43     11.63 o 
   1   2  46        1.67       -0.80      9.62 o 
  -1   3  46       82.34      105.90     12.30 o 
   0   3  46        0.10        0.21      9.20 o 
   1   3  46       83.03       98.47     17.38 o 
   1   1  47       51.99       44.56     13.68 o 
   0   2  47       14.90       31.35     13.22 o 
   1   2  47       32.96       16.68     10.92 o 
                                                 
